# Supplementary material for: Integrated transcriptomic and metabolomic analyses elucidate the mechanism of flavonoid biosynthesis in the regulation of mulberry seed germination under salt stress
Source: BMC Plant Biol. 2024 Feb 21;24:132. doi: 10.1186/s12870-024-04804-3 (PMC10880279; doi:10.1186/s12870-024-04804-3)
Supplement: Supplementary file 1 — Supplementary material 1. [file 12870_2024_4804_MOESM1_ESM.zip › Supplementary Table/Table S1.xlsx]

## Sheet: Sheet1
Table S1 Quality of the transcriptomes of mulberry seedlings of Ma0, Ma50 and Ma100
Sample	Raw Reads	Clean Reads	Q30 (%)	GC (%)	Reads Mapped
Ma0-1	46532274	45790740	93.71	47.09	35579703 (77.70%)
Ma0-2	45346602	44312934	93.8	47.14	34546805 (77.96%)
Ma0-3	44407298	43266594	94.24	47.17	33183223 (76.69%)
Ma50-1	47587540	46904634	94.15	47.01	38026761 (81.07%)
Ma50-2	46428506	45616910	93.57	47.01	37280630 (81.73%)
Ma50-3	45854254	44948456	93.8	46.89	36672761 (81.59%)
Ma100-1	46476956	45528990	94.18	47.51	35364413 (77.67%)
Ma100-2	44795128	43991636	94.11	47.37	32249123 (73.31%)
Ma100-3	39688014	39000650	94.28	47.93	27897786 (71.53%)
