# Supplementary material for: Integrated transcriptomic and metabolomic analyses elucidate the mechanism of flavonoid biosynthesis in the regulation of mulberry seed germination under salt stress
Source: BMC Plant Biol. 2024 Feb 21;24:132. doi: 10.1186/s12870-024-04804-3 (PMC10880279; doi:10.1186/s12870-024-04804-3)
Supplement: Supplementary file 1 — Supplementary material 1. [file 12870_2024_4804_MOESM1_ESM.zip › Supplementary Table/Table S2.xlsx]

## Sheet: Sheet1
Table S2 A total of 424 flavonoids metabolites were detected in mulberry seedlings.
Index	Molecular weight (Da)	Formula	Ionization model	Compounds	Class I	Class II	Ma0-1	Ma0-2	Ma0-3	Ma50-1	Ma50-2	Ma50-3	Ma100-1	Ma100-2	Ma100-3	cpd_ID	kegg_map
mws1068	286.048	C15H10O6	[M-H]-	Kaempferol (3,5,7,4'-Tetrahydroxyflavone)	Flavonoids	Flavonols	90463.2	115954	48068.3	44988.2	44540.8	44799.9	195249	154450	168338	C05903	ko00941,ko00944,ko01100,ko01110
Lmsp003252	640.164	C28H32O17	[M+H]+	Isorhamnetin-3-O-sophoroside	Flavonoids	Flavonols	212506	218275	252899	225589	329302	274753	243495	143447	186480	-	-
Lmmn003398	490.111	C23H22O12	[M-H]-	Kaempferol-3-O-(6''-O-acetyl)glucoside	Flavonoids	Flavonols	6.06207e+06	4.4726e+06	5.70871e+06	1.44984e+07	1.05079e+07	5.66202e+06	5.47214e+06	6.21012e+06	8.60448e+06	-	-
Wmkn003797	370.142	C21H22O6	[M-H]-	(2R,3R)-8-Prenyl-7,4'-dihydroxy-5-methoxydihydroflavonol	Flavonoids	Flavonols	50684.1	139849	51468.6	52763.4	46489.7	64478.6	59981.5	46665.9	36650.4	-	-
mws0091	464.096	C21H20O12	[M-H]-	Quercetin-3-O-glucoside (Isoquercitrin)	Flavonoids	Flavonols	3.34376e+06	4.01735e+06	4.23041e+06	7.94504e+06	6.47467e+06	6.7671e+06	8.93526e+06	6.41675e+06	8.09896e+06	C05623	ko00944,ko01100,ko01110
pme3514	302.043	C15H10O7	[M-H]-	Morin*	Flavonoids	Flavonols	3.013e+06	2.88117e+06	1.3942e+06	1.20982e+06	1.6418e+06	1.53429e+06	4.47956e+06	4.88731e+06	4.14975e+06	C10105	-
pmp000638	354.11	C20H18O6	[M+H]+	8-Prenylkaempferol	Flavonoids	Flavonols	715092	735508	243721	993297	828720	1.15055e+06	2.58362e+06	945869	1.46738e+06	-	-
pme2954	302.043	C15H10O7	[M+H]+	Quercetin	Flavonoids	Flavonols	452668	551845	347405	300316	381266	447443	667084	969056	589938	C00389	ko00941,ko00944,ko01100,ko01110
Lmmp002463	624.169	C28H32O16	[M+H]+	Sexangularetin-3-O-glucoside-7-O-rhamnoside*	Flavonoids	Flavonols	594419	474850	449632	798099	795558	690752	328861	206421	410290	-	-
ZBN0303	490.111	C23H22O12	[M-H]-	Kaempferol-3-O-(2''-O-acetyl)glucoside	Flavonoids	Flavonols	586016	791349	545206	923626	489589	387090	1.65024e+06	385647	883836	-	-
Hmln002199	506.106	C23H22O13	[M-H]-	Quercetin-3-O-(6''-O-acetyl)galactoside*	Flavonoids	Flavonols	1.33544e+07	1.06056e+07	1.43649e+07	3.11023e+07	2.54767e+07	1.79599e+07	2.29694e+07	9.80523e+06	3.15082e+07	-	-
Laxp005313	602.164	C29H30O14	[M+H]+	Yukovanol malonyl glucoside	Flavonoids	Flavonols	136158	112845	103105	195092	166050	156215	126334	85801.4	136366	-	-
pmp000356	354.11	C20H18O6	[M+H]+	Isolicoflavonol	Flavonoids	Flavonols	3.65133e+06	3.43517e+06	841604	4.8253e+06	4.83522e+06	4.76749e+06	1.62215e+07	4.5583e+06	7.82847e+06	-	-
Lacn005311	534.174	C26H30O12	[M-H]-	Phellatin	Flavonoids	Flavonols	2.59285e+06	2.15932e+06	1.84701e+06	1.51448e+06	1.67639e+06	1.30347e+06	1.70623e+06	960793	2.02075e+06	-	-
Lmmn004912	316.058	C16H12O7	[M-H]-	3-O-Methylquercetin	Flavonoids	Flavonols	81213.6	66014.9	58359.9	53338.4	55056.6	63226.3	84448.6	38068.5	70040.7	C04443	ko00944,ko01110
Lmfn005486	366.005	C15H10O9S	[M-H]-	Kaempferol-3-O-sulfonate	Flavonoids	Flavonols	109912	75068.8	175461	1312.41	7574.22	2223.75	49463.5	27164.1	33774.6	-	-
Lmwp003442	448.101	C21H20O11	[M+H]+	Amoenin	Flavonoids	Flavonols	7.7409e+06	9.63054e+06	6.48264e+06	1.99714e+07	1.6296e+07	9.92073e+06	2.80886e+07	1.38043e+07	2.08196e+07	-	-
Zmkp005835	368.126	C21H20O6	[M+H]+	Sophoflavescenol	Flavonoids	Flavonols	302691	322952	229282	272630	309019	264027	238665	182579	223084	-	-
Lmjp004941	300.063	C16H12O6	[M+H]+	3,5,4'-Trihydroxy-7-methoxyflavone (Rhamnocitrin)*	Flavonoids	Flavonols	317758	449893	700806	273357	303493	314436	740978	478439	460491	C17059	-
mws1329	464.096	C21H20O12	[M-H]-	Quercetin-7-O-glucoside*	Flavonoids	Flavonols	5.5546e+06	7.70455e+06	6.31871e+06	1.05121e+07	8.31227e+06	9.82386e+06	1.60294e+07	1.10452e+07	1.22281e+07	C12639	-
Zblp004717	624.169	C28H32O16	[M+H]+	3'-methoxyquercetin-3-O-L-rhamnosyl(1→2)-glucopyranoside*	Flavonoids	Flavonols	307814	453267	221835	743871	721302	708130	302796	174551	449263	-	-
Hmcp002187	508.122	C23H24O13	[M+H]+	Limocitrin-3-O-galactoside	Flavonoids	Flavonols	729366	718830	886259	1.13781e+06	891241	777733	724009	672716	767416	-	-
mws0059	610.153	C27H30O16	[M-H]-	Quercetin-3-O-rutinoside (Rutin)	Flavonoids	Flavonols	1.55057e+07	1.56453e+07	1.96132e+07	3.94014e+07	4.11586e+07	3.69325e+07	4.12301e+07	2.60345e+07	3.86034e+07	C05625	ko00944,ko01100,ko01110
MWSHY0165	448.137	C22H24O10	[M+H]+	Isosakuranetin-7-O-glucoside (Isosakuranin)	Flavonoids	Flavonols	219000	426692	39784.1	168331	294431	361738	337927	328754	191307	-	-
MW0138164	274.084	C15H14O5	[M+CH3COO]-	Fisetinidol	Flavonoids	Flavonols	1.0577e+06	1.98154e+06	841053	1.57747e+06	2.27136e+06	2.03469e+06	1.5476e+06	815058	1.16336e+06	C09735	-
pmp000365	370.105	C20H18O7	[M+H]+	Uralenol	Flavonoids	Flavonols	713720	1.041e+06	340308	752735	575138	925192	1.00677e+06	608808	885485	-	-
mws0089	448.101	C21H20O11	[M-H]-	Kaempferol-7-O-glucoside*	Flavonoids	Flavonols	1.2329e+06	1.70712e+06	554314	1.91011e+06	1.27214e+06	1.6309e+06	2.45957e+06	562618	2.20295e+06	-	-
Lmyn008666	368.126	C21H20O6	[M-H]-	Isoanhydroicaritin	Flavonoids	Flavonols	6156.98	5527.67	5583.14	7547.68	4903.3	5499.91	7576.07	5346.33	5888.24	-	-
Hmcp001658	726.164	C31H34O20	[M+H]+	Isorhamnetin-3-O-(6''-malonyl)glucoside-7-O-glucoside	Flavonoids	Flavonols	143295	285255	85545.6	257810	388691	354168	456582	221925	419809	-	-
Lmdp004892	534.101	C24H22O14	[M+H]+	Kaempferol-3-O-(6''-malonyl)galactoside*	Flavonoids	Flavonols	5.24252e+06	4.6158e+06	5.40271e+06	1.14432e+07	8.19311e+06	4.55831e+06	6.76464e+06	5.54792e+06	8.54378e+06	-	-
ZBN0073	506.106	C23H22O13	[M-H]-	Quercetin-3-O-(6''-O-acetyl)glucoside	Flavonoids	Flavonols	1.39464e+07	1.38606e+07	1.74503e+07	3.29436e+07	3.09353e+07	2.03281e+07	2.68639e+07	1.16714e+07	3.21157e+07	-	-
Lmsn002815	594.159	C27H30O15	[M-H]-	Kaempferol-3-O-rutinoside(Nicotiflorin)	Flavonoids	Flavonols	2.49286e+06	2.21771e+06	2.26741e+06	4.42105e+06	3.70817e+06	2.66635e+06	3.00211e+06	3.48338e+06	2.93582e+06	C21833	ko00944,ko01110
pmb0645	626.185	C28H34O16	[M+H]+	Hesperetin-6-C-glucoside-7-O-glucoside	Flavonoids	Flavonols	691948	1.68695e+06	2.3017e+06	3.10793e+06	904210	3.28286e+06	4.37695e+06	2.70991e+06	2.85949e+06	-	-
ZBN0209	448.101	C21H20O11	[M-H]-	Kaempferol-4'-O-glucoside	Flavonoids	Flavonols	1.51523e+06	1.96182e+06	1.48053e+06	2.03097e+06	1.41739e+06	1.70734e+06	1.22386e+06	633143	2.55685e+06	-	-
ZBN0193	624.169	C28H32O16	[M-H]-	Isorhamnetin-3-O-glucoside-7-O-rhamnoside	Flavonoids	Flavonols	213771	236683	365819	209766	223647	223561	209187	180956	243844	-	-
HJN051	624.169	C28H32O16	[M-H]-	Tamarixetin-3-O-rutinoside	Flavonoids	Flavonols	210116	252977	339421	220199	238535	222785	195570	182406	235532	-	-
mws0913	448.101	C21H20O11	[M-H]-	Kaempferol-3-O-galactoside (Trifolin)*	Flavonoids	Flavonols	860364	1.32676e+06	898590	1.84222e+06	1.16556e+06	1.018e+06	3.77476e+06	948216	2.03903e+06	C12626	ko00944,ko01110
MWSHY0135	624.169	C28H32O16	[M+H]+	Isorhamnetin-3-O-rutinoside (Narcissin)	Flavonoids	Flavonols	491836	487721	436943	848462	763791	703603	281143	192053	428747	-	-
Lmdp003286	464.096	C21H20O12	[M+H]+	Isohyperoside	Flavonoids	Flavonols	9.53849e+06	1.47277e+07	1.44151e+07	2.40275e+07	1.86092e+07	2.17685e+07	3.23178e+07	2.36956e+07	2.38464e+07	-	-
ZINC4349710	508.122	C23H24O13	[M+Na]+	Syringetin-3-o-glucoside	Flavonoids	Flavonols	1.40578e+06	667709	954189	700473	770518	893317	638484	392301	352158	-	-
mws0856	464.096	C21H20O12	[M-H]-	Quercetin-4'-O-glucoside (Spiraeoside)*	Flavonoids	Flavonols	4.08009e+06	6.35864e+06	6.45155e+06	8.72815e+06	8.14235e+06	8.47583e+06	1.35429e+07	8.1974e+06	1.16911e+07	-	-
MWSHY0106	318.038	C15H10O8	[M+H]+	Myricetin	Flavonoids	Flavonols	68428.5	125356	140952	59076.8	26900.6	88968.9	160026	42590.5	145186	C10107	ko00941,ko00944,ko01110
pme3137	238.063	C15H10O3	[M+H]+	3-Hydroxyflavone	Flavonoids	Flavonols	77368.1	92731	89183.3	124547	111916	119257	110991	87768.3	88331.8	C20871	-
pmb0618	626.185	C28H34O16	[M+H]+	Hesperetin-8-C-glucoside-3'-O-glucoside	Flavonoids	Flavonols	6.94127e+06	1.01237e+07	1.25102e+07	1.54624e+07	1.36744e+07	1.36594e+07	2.82847e+07	1.70372e+07	1.5263e+07	-	-
Zmpp002571	302.043	C15H10O7	[M+H]+	Robinetin	Flavonoids	Flavonols	177730	184495	232426	306134	220488	243462	197307	133478	222035	C10177	-
pmp001311	626.148	C27H30O17	[M+H]+	6-Hydroxykaempferol-7,6-O-Diglucoside	Flavonoids	Flavonols	1.3868e+07	1.64432e+07	2.14082e+07	3.39798e+07	2.62637e+07	3.10656e+07	5.4263e+07	3.27529e+07	3.16689e+07	-	-
mws0855	318.038	C15H10O8	[M-H]-	Gossypetin(3,3',4',5,7,8-Hexahydroxyflavone)	Flavonoids	Flavonols	12754.6	45531.5	16933.8	44948.4	42386.4	54258.7	85924.5	46919	94447.2	C04109	-
Smgp004575	464.096	C21H20O12	[M+H]+	Quercetin-5-O-β-D-glucoside	Flavonoids	Flavonols	1.04336e+07	1.40477e+07	1.52484e+07	2.31886e+07	1.83729e+07	1.94138e+07	3.23911e+07	2.31904e+07	1.92894e+07	-	-
Lacn005887	534.174	C26H30O12	[M-H]-	Noricariside	Flavonoids	Flavonols	314360	438192	686511	1.04436e+06	1.17492e+06	1.2811e+06	2.53456e+06	790812	1.48194e+06	-	-
Lmcp003788	478.111	C22H22O12	[M+H]+	Isotamarixin*	Flavonoids	Flavonols	3.49612e+07	4.7656e+07	3.81801e+07	3.93444e+07	3.80757e+07	3.57124e+07	2.54705e+07	2.66132e+07	2.65479e+07	-	-
mws0917	330.074	C17H14O7	[M-H]-	3,7-Di-O-methylquercetin	Flavonoids	Flavonols	11193.2	20256.7	10530.6	10436.9	7752.13	9644.74	14733.7	11456.9	11178.9	C01265	ko00944,ko01110
mws0061	464.096	C21H20O12	[M-H]-	Quercetin-3-O-galactoside (Hyperin)	Flavonoids	Flavonols	1.30807e+06	3.16338e+06	2.70676e+06	5.84386e+06	4.28865e+06	4.55426e+06	6.11731e+06	2.88377e+06	3.93735e+06	C10073	-
ZBN0426	464.095	C21H20O12	[M-H]-	6-Hydroxykaempferol-7-O-glucoside*	Flavonoids	Flavonols	2.21894e+06	4.30554e+06	4.3055e+06	7.50809e+06	5.56108e+06	6.69319e+06	9.72963e+06	4.13012e+06	5.9681e+06	-	-
mws2627	316.058	C16H12O7	[M+H]+	Tamarixetin (3,3',5,7-Tetrahydroxy-4'-Methoxyflavone)	Flavonoids	Flavonols	65005.1	47529.6	56237.3	42329.1	27204.8	31184.6	71880.5	93373.9	39337	C10188	-
ZBN0061	330.074	C17H14O7	[M-H]-	Quercetin-3',4'-dimethyl ether	Flavonoids	Flavonols	27133	129450	43313	46545	28126.1	32012.9	37640	37486.7	36217.8	-	-
Zmhp004034	464.096	C21H20O12	[M+H]+	Rhodiolgin*	Flavonoids	Flavonols	539577	1.00165e+06	943930	1.87871e+06	1.29762e+06	1.61078e+06	2.30733e+06	1.60263e+06	1.41563e+06	-	-
Lmdp003808	316.058	C16H12O7	[M+H]+	Azaleatin (5-O-Methylquercetin)	Flavonoids	Flavonols	123553	146749	114795	209307	185188	154054	175820	79737.2	177601	C10022	-
ZBN0093	772.206	C33H40O21	[M-H]-	Kaempferol-3-O-sophorotrioside	Flavonoids	Flavonols	1.43646e+06	1.55557e+06	1.8918e+06	3.20745e+06	2.65019e+06	2.79671e+06	3.29571e+06	1.5331e+06	3.07899e+06	C12635	ko00944,ko01110
pmb0706	712.149	C30H32O20	[M+H]+	Quercetin-3-O-(6''-O-malonyl)glucosyl-5-O-glucoside	Flavonoids	Flavonols	3.35754e+06	2.96091e+06	3.6589e+06	6.91576e+06	5.21818e+06	5.04256e+06	8.58735e+06	3.80467e+06	4.97766e+06	-	-
pmn001583	610.153	C27H30O16	[M-H]-	Quercetin-3-O-robinobioside	Flavonoids	Flavonols	1.90627e+07	2.0363e+07	1.96936e+07	4.3595e+07	4.76221e+07	4.28164e+07	5.05694e+07	3.46546e+07	4.5894e+07	-	-
ZBN0149	494.106	C22H22O13	[M-H]-	Laricitrin-3-O-glucoside	Flavonoids	Flavonols	122505	153068	282997	246438	251954	231324	174915	93370	248790	-	-
pmn001644	520.085	C23H20O14	[M-H]-	Quercetin-3-O-(2''-O-acetyl)glucuronide	Flavonoids	Flavonols	21587.1	32477.4	55333.5	56130.6	36825.9	37857.7	59547.5	22879.4	37010.2	-	-
pmp001309	464.096	C21H20O12	[M+H]+	6-Hydroxykaempferol-7-O-glucoside	Flavonoids	Flavonols	1.53654e+07	3.89699e+07	3.35243e+07	7.20743e+07	3.9912e+07	6.30258e+07	8.29815e+07	5.35282e+07	4.48961e+07	-	-
Lmmp002995	712.149	C30H32O20	[M+H]+	Quercetin-7-O-(2''-malonyl)glucosyl-5-O-glucoside	Flavonoids	Flavonols	156760	84703.9	201370	481458	732536	589709	460102	471179	646349	-	-
Lmfn004065	434.085	C20H18O11	[M-H]-	Morin-3-O-arabinoside	Flavonoids	Flavonols	54129.5	51076.1	107401	85959.6	88678.4	70848.1	91046	66722.7	81718.9	-	-
MWSN0096	626.148	C27H30O17	[M-H]-	Quercetin-3-O-sophoroside (Baimaside)	Flavonoids	Flavonols	23102.9	15884.5	24747	15002.3	18790.5	14707.8	38249.3	19397.8	28521.9	C12667	ko00944,ko01110
ZBN0430	788.201	C33H40O22	[M-H]-	6-Hydroxykaempferol-3,7,6-O-triglycoside	Flavonoids	Flavonols	43835.8	29940.2	48198.3	31540.8	40641	35052.7	45891.1	50472.5	42413.3	-	-
ZBN0144	478.111	C22H22O12	[M-H]-	6-Methoxykaempferol-3-O-glucoside	Flavonoids	Flavonols	583235	599807	779291	758087	851983	635722	548527	515708	725387	-	-
pmb0648	478.111	C22H22O12	[M+H]+	Isorhamnetin-8-C-glucoside	Flavonoids	Flavonols	101182	77047.6	91503.8	74346.4	105618	95010	45309.5	44482.9	113892	-	-
Zayp004030	632.101	C28H24O17	[M+H]+	Myricetin-3-O-(2''-galloyl)glucoside	Flavonoids	Flavonols	1.42365e+06	1.80637e+06	1.26987e+06	1.91726e+06	2.56495e+06	1.89276e+06	2.04262e+06	1.89428e+06	1.67588e+06	-	-
pmp000589	550.096	C24H22O15	[M+H]+	Quercetin-7-O-(6''-malonyl)glucoside	Flavonoids	Flavonols	1.13228e+07	6.81791e+06	1.04365e+07	2.1628e+07	1.27715e+07	1.30013e+07	1.39475e+07	8.00419e+06	1.83334e+07	-	-
Hmln001682	668.159	C29H32O18	[M-H]-	Quercetin-3-O-(6''-O-acetyl)glucosyl-(1→3)-Galactoside	Flavonoids	Flavonols	659064	576080	684354	827528	803610	668936	893761	600284	1.08568e+06	-	-
ZBN0188	626.148	C27H30O17	[M-H]-	Quercetin-3,7-Di-O-glucoside	Flavonoids	Flavonols	308042	265102	345848	394916	369942	438591	365132	198087	447817	-	-
ZBN0428	626.148	C27H30O17	[M-H]-	6-Hydroxykaempferol-3,6-O-Diglucoside	Flavonoids	Flavonols	308042	265102	345848	394916	369942	438591	365132	198087	447817	-	-
Lmfp003403	480.09	C21H20O13	[M+H]+	Quercetagetin-7-O-glucoside(Quercetagitrin)	Flavonoids	Flavonols	360522	334338	341515	496800	404725	278939	251996	378751	235386	-	-
ZBN0304	534.101	C24H22O14	[M-H]-	Kaempferol-3-O-(6''-malonyl)glucoside	Flavonoids	Flavonols	47221.2	38355.8	32777.1	91590.6	31327.8	29559.4	59275.2	37996.6	36150.6	-	-
Hmcp001629	696.154	C30H32O19	[M+H]+	Kaempferol-3-O-(6''-Malonyl)glucoside-7-O-Glucoside	Flavonoids	Flavonols	4.37293e+06	3.34392e+06	4.20663e+06	5.04407e+06	6.15658e+06	3.79911e+06	5.15617e+06	4.84607e+06	6.41317e+06	-	-
GQ512001	772.206	C33H40O21	[M-H]-	Quercetin-3-O-glucosyl(1→3)rhamnosyl(1→6)Galactoside	Flavonoids	Flavonols	20212.9	35655.6	28758.9	9626.78	12183.9	7610.14	15673.9	9137.98	10130.8	-	-
ZBN0429	772.206	C33H40O21	[M-H]-	6-Hydroxykaempferol-3-O-rutinoside-6-O-glucoside	Flavonoids	Flavonols	247646	189678	227804	243098	313564	234326	220510	242322	200838	-	-
Hmcp001578	640.164	C28H32O17	[M+H]+	Isorhamnetin-3,7-O-diglucoside	Flavonoids	Flavonols	429817	538925	330329	322617	568540	353268	670777	262010	570826	-	-
Zbjn004215	610.154	C27H30O16	[M-H]-	Kaempferol-3-O-sophoroside	Flavonoids	Flavonols	174915	220185	86153.5	184499	148996	143843	464259	198808	490767	C12634	ko00944,ko01110
Zmcn004206	772.185	C36H36O19	[M-H]-	kaempferol-3-caffeoyldiglucoside	Flavonoids	Flavonols	324764	255906	237496	318440	372829	328095	287178	250358	397282	-	-
pmn001642	504.09	C23H20O13	[M-H]-	Kaempferol-3-O-(2''-O-acetyl)glucuronide	Flavonoids	Flavonols	49407.9	111566	76643.2	228342	102117	207049	132710	106292	125152	-	-
Hmgp001927	656.159	C28H32O18	[M+H]+	Patuletin-7-O-gentiobioside	Flavonoids	Flavonols	20321.1	6229.4	26381.3	44342.8	30877.5	34937.7	31158.5	29338.1	30323.9	-	-
ZBN0191	934.238	C42H46O24	[M-H]-	kaempferol-3-caffcoyldiglucoside-7-glucoside	Flavonoids	Flavonols	5578.44	6735.31	24621.8	28407.9	26672.3	27889.2	28085.8	24128.9	27219.7	-	-
Lmbp002592	610.153	C27H30O16	[M+H]+	Kaempferol-3,7-O-diglucoside*	Flavonoids	Flavonols	4.09471e+06	4.86027e+06	2.16571e+06	7.3904e+06	6.20362e+06	5.03763e+06	1.8018e+07	6.87419e+06	1.35807e+07	-	-
Lmcp003402	478.111	C22H22O12	[M+H]+	Tamarixetin-3-O-glucoside (Tamarixin)*	Flavonoids	Flavonols	2.3272e+07	2.96468e+07	2.17342e+07	2.13223e+07	1.97194e+07	2.48189e+07	1.14328e+07	1.42636e+07	2.05705e+07	-	-
ZBN0086	740.216	C33H40O19	[M-H]-	Kaempferol-3-O-rutinoside-7-O-rhamnoside	Flavonoids	Flavonols	19061.2	18707.7	16387.7	57202	33119.5	32697.1	30683.1	32093.8	54274.9	-	-
Hmcp001509	772.206	C33H40O21	[M+H]+	Isorhamnetin-3-O-(2''-O-xylosyl)glucoside-7-O-glucoside	Flavonoids	Flavonols	15640.5	3845.52	4890.05	15716.3	9051.27	9445.95	9609.44	10836.5	4017.51	-	-
ZBN0179	594.158	C27H30O15	[M-H]-	Kaempferol-3-O-rhamnosyl(1→2)glucoside	Flavonoids	Flavonols	161183	111708	130110	124251	127510	114405	67050.1	100343	128601	-	-
Lmbp002336	610.153	C27H30O16	[M+H]+	Quercetin-3-O-(2''-O-rhamnosyl)galactoside*	Flavonoids	Flavonols	133071	36450.8	81583	9	9	9	52893	61124.8	102334	-	-
Zmhp003716	610.153	C27H30O16	[M+H]+	Rhodionidin*	Flavonoids	Flavonols	133071	36450.8	81583	9	9	9	52893	61124.8	102334	-	-
Lssp210052	772.206	C33H40O21	[M+H]+	Quercetin-3-rutinoside-7-galactoside*	Flavonoids	Flavonols	6104.52	25036.6	36305.2	33765	8350.78	30126.7	220535	11800.8	27522.8	-	-
Zmsp002938	772.206	C33H40O21	[M+H]+	2-(3,4-dihydroxyphenyl)-5-hydroxy-7-{[(2s,4s,5s)-3,4,5-trihydroxy-6-(hydroxymethyl)oxan-2-yl]oxy}-3-{[(2s,5s)-3,4,5-trihydroxy-6-({[(2r,4s,5r)-3,4,5-trihydroxy-6-methyloxan-2-yl]oxy}methyl)oxan-2-yl]oxy}chromen-4-one*	Flavonoids	Flavonols	102593	73914.8	55879.4	197910	69738.6	219242	230487	52382.5	135133	-	-
Hmcp001589	786.222	C34H42O21	[M+H]+	Isorhamnetin-3-O-rutinoside-4'-O-glucoside	Flavonoids	Flavonols	44041.7	60665.4	35893.3	43254.2	57373.3	81216.7	37572.4	19388	41073.3	-	-
Lmmp002755	772.206	C33H40O21	[M+H]+	Quercetin-7-O-rutinoside-4'-O-glucoside	Flavonoids	Flavonols	10502.8	2894.3	15005	18076.8	16675	29424.5	17821.8	3244.48	13425.2	-	-
Lmsp004166	610.153	C27H30O16	[M+H]+	Quercetin-3-O-glucoside-7-O-rhamnoside*	Flavonoids	Flavonols	1.8759e+06	5.9507e+06	3.91762e+06	7.88714e+06	5.21869e+06	4.96509e+06	7.0957e+06	6.32379e+06	9.43098e+06	-	-
Zbsp004301	610.153	C27H30O16	[M+H]+	Quercetin-7-O-rutinoside*	Flavonoids	Flavonols	1.8759e+06	5.9507e+06	3.91762e+06	7.88714e+06	5.21869e+06	4.96509e+06	7.0957e+06	6.32379e+06	9.43098e+06	-	-
Zmsp003339	786.222	C34H42O21	[M+H]+	3-{[3,4-dihydroxy-6-(hydroxymethyl)-5-{[3,4,5-trihydroxy-6-(hydroxymethyl)oxan-2-yl]oxy}oxan-2-yl]oxy}-5-hydroxy-7-methoxy-2-(4-{[3,4,5-trihydroxy-6-(hydroxymethyl)oxan-2-yl]oxy}phenyl)chromen-4-one	Flavonoids	Flavonols	35478.8	43141.5	38299.9	63018.1	77784.4	68569.5	39973.1	7281.98	42183.6	-	-
Lmmp002483	656.122	C27H28O19	[M+H]+	Gossypetin-3-O-glucuronide-8-O-glucoside	Flavonoids	Flavonols	397471	344215	423908	534400	360498	612638	445707	494291	478932	-	-
Zmhp005139	564.111	C25H24O15	[M+H]+	Tamarixetin-3-O-(6''-malonyl)glucoside	Flavonoids	Flavonols	628913	469867	252179	1.19015e+06	247695	451440	317416	290914	383985	-	-
Lmmp002334	772.206	C33H40O21	[M+H]+	Quercetin-3-O-rutinoside-7-O-glucoside	Flavonoids	Flavonols	198294	216683	119673	153186	128011	126119	63197.7	125504	167379	-	-
Xmyp005599	610.153	C27H30O16	[M+H]+	Kaempferol-3-O-galactoside-4'-O-glucoside	Flavonoids	Flavonols	100578	98299.5	29228.6	78984	105579	79985.1	192993	49399.6	43663.6	-	-
HJAP127	756.211	C33H40O20	[M+H]+	Quercetin-3-O-(2''-O-Rhamnosyl)rutinoside	Flavonoids	Flavonols	138824	176365	232760	199655	243461	250003	251441	33850.6	305334	-	-
Hmcp001919	682.174	C30H34O18	[M+H]+	Isorhamnetin-3-O-(6''-acetylglucosyl)(1→3)-glucoside	Flavonoids	Flavonols	915796	1.19652e+06	811412	955855	769015	616199	777040	493900	864020	-	-
Lmmp003091	610.153	C27H30O16	[M+H]+	Quercetin-3-O-(4''-O-glucosyl)rhamnoside*	Flavonoids	Flavonols	4.21321e+06	4.29498e+06	12035025	8.6724e+06	5.9594e+06	2.20245e+06	5.4303e+06	4.54339e+06	1.07419e+07	C17563	-
ZBN0043	594.137	C30H26O13	[M-H]-	Kaempferol-3-O-(2''-p-Coumaroyl)galactoside	Flavonoids	Flavonols	44223.8	31788.4	18845.5	11961.2	48033	14160.1	54448.9	35435.9	19099.5	-	-
mws1290	594.137	C30H26O13	[M-H]-	Kaempferol-3-O-(6''-p-Coumaroyl)glucoside (Tiliroside)	Flavonoids	Flavonols	44223.8	31788.4	18845.5	11961.2	48033	14160.1	54448.9	35435.9	19099.5	C17140	-
Lmsp004670	594.159	C27H30O15	[M+H]+	Kaempferol-3-O-glucoside-7-O-rhamnoside*	Flavonoids	Flavonols	925437	1.13107e+06	780392	1.10621e+06	1.40685e+06	358434	1.04465e+06	1.64537e+06	1.39021e+06	-	-
Lmfp002421	772.206	C33H40O21	[M+H]+	Quercetin-3-O-[rhamnosyl(1→2)glucosyl]-5-O-glucoside*	Flavonoids	Flavonols	681389	770538	419554	1.38092e+06	1.25237e+06	914987	771336	470339	635437	-	-
MWSN0169	448.101	C21H20O11	[M-H]-	Quercetin-3-O-rhamnoside(Quercitrin)	Flavonoids	Flavonols	29773.6	32409.4	161493	20630.4	27168.3	22995.6	92028.5	26134.6	35245.5	C01750	ko00944
Lmsp003790	786.222	C34H42O21	[M+H]+	Isorhamnetin-3-O-sophoroside-7-O-rhamnoside	Flavonoids	Flavonols	13628.5	20648.3	19416.4	24390.5	14455.8	18178.6	19336.1	15828.4	11982.4	-	-
Hmcp001628	670.174	C29H34O18	[M+H]+	Limocitrin-3,7-di-O-glucoside	Flavonoids	Flavonols	85535.1	98070.5	96483.3	107684	103228	137060	48004.4	71947.9	66327.8	-	-
Hmgp001996	318.038	C15H10O8	[M+H]+	Quercetagetin; 3,3',4',5,6,7-Hexahydroxyflavone	Flavonoids	Flavonols	49029.4	59929.8	30789.9	157063	67630.7	80980.1	222468	327022	299159	C10122	-
Hmgp002080	640.164	C28H32O17	[M+H]+	Patuletin-7-O-rutinoside	Flavonoids	Flavonols	100783	106224	120649	156581	170749	167039	56068.1	62983.9	107912	-	-
MWSHY0061	594.159	C27H30O15	[M+H]+	Kaempferol-3-O-neohesperidoside*	Flavonoids	Flavonols	569292	655673	1.23576e+06	1.59185e+06	540130	435658	607931	1.41533e+06	1.32192e+06	-	-
Lmfn004235	360.084	C18H16O8	[M-H]-	Myricetin-3,7,3'-trimethyl ether	Flavonoids	Flavonols	132054	94777.4	101386	89313.2	122229	117682	233050	68014.8	124687	-	-
Lmzn001894	462.08	C21H18O12	[M-H]-	Kaempferol-3-O-glucuronide	Flavonoids	Flavonols	26894.4	31456.3	33605.3	27005.9	35817.1	35810.7	84763.8	18657.2	31265.4	-	-
Hmbp002730	286.048	C15H10O6	[M+H]+	Isoscutellarein	Flavonoids	Flavones	778113	1.57047e+06	277059	3.99296e+06	1.36745e+06	2.24768e+06	7.57492e+06	2.81409e+06	5.63305e+06	C10097	-
Lmqn006260	302.043	C15H10O7	[M-H]-	2',3',4',5,7-Pentahydroxyflavone*	Flavonoids	Flavones	2.64491e+06	3.17059e+06	1.44068e+06	1.52347e+06	1.88979e+06	1.52542e+06	5.42476e+06	5.13862e+06	4.21882e+06	-	-
pmp000003	316.058	C16H12O7	[M+H]+	Nepetin (5,7,3',4'-Tetrahydroxy-6-methoxyflavone)	Flavonoids	Flavones	70178.5	185819	137461	146130	186734	252240	423100	101729	271815	-	-
Lmhp003162	786.222	C34H42O21	[M+H]+	Chrysoeriol-6,8-di-C-glucoside-4'-O-glucoside*	Flavonoids	Flavones	244009	371350	266874	176483	192787	145504	249165	137504	183250	-	-
MWSslk237	462.116	C22H22O11	[M+H]+	Hispidulin-7-O-glucoside(Homoplantaginin)*	Flavonoids	Flavones	1.44522e+07	1.87094e+07	1.63818e+07	1.33488e+07	1.09609e+07	9.59329e+06	6.75877e+06	7.6614e+06	9.69534e+06	C17762	-
Zmpn004713	302.043	C15H10O7	[M-H]-	Isoetin (5,7,2',4',5'-Pentahydroxyflavone)	Flavonoids	Flavones	625561	493708	263536	1.11041e+06	582547	950223	1.82397e+06	1.0456e+06	1.43338e+06	C10079	-
Zblp007976	272.068	C15H12O5	[M+H]+	5,7,4'-Trihydroxyflavone	Flavonoids	Flavones	335169	338512	460356	728793	619128	562888	427175	383969	577123	-	-
MW0139483	610.153	C27H30O16	[M-H]-	Quercetin 3-(2-glucosylrhamnoside)	Flavonoids	Flavones	5.80921e+06	5.92963e+06	2.59002e+06	1.66412e+06	2.9229e+06	3.04757e+06	3.22711e+06	2.27372e+06	2.48494e+06	-	-
Zmhn003257	300.063	C16H12O6	[M-H]-	5,7,2'-Trihydroxy-8-methoxyflavone	Flavonoids	Flavones	412015	588526	634313	324863	360556	386403	911433	599485	578937	-	-
Sayp004048	316.095	C17H16O6	[M+H]+	caesalpiniaphenol A	Flavonoids	Flavones	79611.4	70797.3	108684	147492	139346	105837	63635	110282	68740	-	-
Zbqn006065	286.048	C15H10O6	[M-H]-	3,5,7,2'-Tetrahydroxyflavone; Datiscetin	Flavonoids	Flavones	126684	257890	56650.2	527308	201359	325221	1.04203e+06	450903	811377	C10036	-
Zmbp005720	316.095	C17H16O6	[M+H]+	Eleocharin D	Flavonoids	Flavones	67490.2	48243	69147.8	75935.7	76563.4	95566.2	101875	95956	85787.9	-	-
ZBN0062	270.053	C15H10O5	[M-H]-	Apigenin; 4',5,7-Trihydroxyflavone	Flavonoids	Flavones	32698	25890.9	14514.9	39806.5	23715.9	34106.1	81433.8	58054.6	86652.4	C01477	ko00941,ko00943,ko00944,ko01100,ko01110
Zmjp010694	358.105	C19H18O7	[M+H]+	5-Hydroxy-3,7,3',4'-tetramethoxyflavone (Retusin)	Flavonoids	Flavones	3.5052e+06	3.51038e+06	7.42497e+06	36173.5	52839.9	19051.5	24776.2	90320.7	25675.4	-	-
Lmqn003210	298.084	C17H14O5	[M-H]-	Mosloflavone; 5-Hydroxy-6,7-Dimethoxyflavone	Flavonoids	Flavones	62907	102861	87256.8	116295	65887.8	103133	59993.6	58881.2	58234.1	-	-
Hmhn006723	302.079	C16H14O6	[M-H]-	Disporopsin	Flavonoids	Flavones	1.117e+06	1.12476e+06	532791	422014	621156	551794	1.67675e+06	1.8178e+06	1.55383e+06	-	-
MWSHY0071	254.058	C15H10O4	[M+H]+	Chrysin	Flavonoids	Flavones	702308	1.17718e+06	732887	1.98864e+06	1.87946e+06	2.48017e+06	2.62162e+06	1.64512e+06	2.00612e+06	C10028	ko00941
Hmcn001884	464.096	C21H20O12	[M-H]-	6-Hydroxyluteolin 5-glucoside	Flavonoids	Flavones	9.57836e+06	2.15358e+07	1.71152e+07	4.13647e+07	2.82625e+07	3.49478e+07	4.68255e+07	1.9679e+07	2.45988e+07	-	-
Lmhp206353	492.127	C23H24O12	[M+H]+	Tricin-4'-O-glucoside*	Flavonoids	Flavones	1.24286e+06	1.75824e+06	1.24744e+06	2.73161e+06	2.56967e+06	2.84704e+06	2.56611e+06	1.44755e+06	1.76483e+06	-	-
Lmjp003655	462.116	C22H22O11	[M+H]+	6-C-MethylKaempferol-3-glucoside	Flavonoids	Flavones	1.42787e+07	1.73035e+07	1.4175e+07	1.22735e+07	1.08079e+07	9.6588e+06	6.55971e+06	7.37042e+06	1.02942e+07	-	-
Hmgp002238	492.127	C23H24O12	[M+H]+	Jaceosidin-7-O-Glucoside*	Flavonoids	Flavones	8.65889e+06	8126796	9.27951e+06	1.39965e+07	1.23167e+07	1.18083e+07	8.23006e+06	6.60406e+06	9.85563e+06	-	-
Hajp007218	300.063	C16H12O6	[M+H]+	5,7,3',5'-tetrahydroxy-6-methylfavanone*	Flavonoids	Flavones	306842	450490	738628	283401	308338	329801	736440	479438	445068	-	-
MWSHY0192	268.074	C16H12O4	[M+H]+	Tectochrysin	Flavonoids	Flavones	198225	197887	211373	200739	265276	194182	159024	199397	214409	C11621	-
MW0139490	506.106	C23H22O13	[M-H]-	[6-[2-(3,4-Dihydroxyphenyl)-5,7-dihydroxy-4-oxochromen-3-yl]oxy-3,4,5-trihydroxyoxan-2-yl]methyl acetate*	Flavonoids	Flavones	1.52434e+07	1.29027e+07	1.79516e+07	3.43148e+07	2.93223e+07	2.10395e+07	2.50288e+07	1.24537e+07	3.19722e+07	-	-
Zmjp003291	594.159	C27H30O15	[M+H]+	Vitexin-2''-O-galactoside	Flavonoids	Flavones	191860	271806	339136	178076	397257	395167	308512	182424	162828	-	-
HJAP056	476.132	C23H24O11	[M+H]+	Dihydroxy-dimethoxyflavone-7-O-glucoside	Flavonoids	Flavones	151387	284187	295948	407752	353817	364327	316599	358126	311074	-	-
pmp000579	462.116	C22H22O11	[M+H]+	Diosmetin-7-O-galactoside*	Flavonoids	Flavones	1.42589e+07	1.46877e+07	1.4566e+07	1.08403e+07	1.03968e+07	9.12154e+06	6.66788e+06	7.09538e+06	9.31731e+06	-	-
pme0088	286.048	C15H10O6	[M-H]-	Luteolin (5,7,3',4'-Tetrahydroxyflavone)	Flavonoids	Flavones	377417	726413	136877	1.70213e+06	603674	1.0238e+06	3.20409e+06	1.37826e+06	2.69997e+06	C01514	ko00941,ko00944,ko01100,ko01110
MW0139750	608.174	C28H32O15	[M+CH3COO]-	Spinosin	Flavonoids	Flavones	631699	724300	975624	609309	445695	441367	445190	269672	396000	C17834	-
Hmlp005443	254.058	C15H10O4	[M+H]+	6,7-Dihydroxyflavone	Flavonoids	Flavones	129491	242427	216388	217590	166143	193994	257111	200370	189016	-	-
MW0132759	270.053	C15H10O5	[M-H]-	3,5-Dihydroxy-2-(4-hydroxyphenyl)chromen-4-one	Flavonoids	Flavones	110512	68438.2	70724.1	45403.9	22490.4	42846.5	263317	224573	143449	-	-
ZBN0218	492.127	C23H24O12	[M-H]-	Tricin-5-O-Glucoside	Flavonoids	Flavones	280565	436592	314133	443093	534132	743151	1.11077e+06	990268	1.027e+06	-	-
mws0058	300.063	C16H12O6	[M-H]-	Diosmetin (5,7,3'-Trihydroxy-4'-methoxyflavone)*	Flavonoids	Flavones	415161	594526	647709	331858	408111	426551	920292	625169	596992	C10038	-
Zmjp004852	508.122	C23H24O13	[M+H]+	5,6,3',4'-Tetrahydroxy-3,7-dimethoxyflavone-6-O-glucoside*	Flavonoids	Flavones	1.35052e+06	1.46252e+06	1.49564e+06	1.97786e+06	1.05338e+06	1.84484e+06	1.45732e+06	1.16833e+06	734361	-	-
Jmgp006458	370.142	C21H22O6	[M+H]+	glycyuralin E	Flavonoids	Flavones	85353.9	70776.5	89529.5	161963	155906	138662	82478.5	74594	93518.7	-	-
Zmhp003514	300.063	C16H12O6	[M+H]+	6,7,8-Tetrahydroxy-5-methoxyflavone*	Flavonoids	Flavones	338190	461643	763451	284484	324570	343380	719904	453422	449879	-	-
pmp000587	534.101	C24H22O14	[M+H]+	Luteolin-7-O-(6''-malonyl)glucoside*	Flavonoids	Flavones	5.24252e+06	4.6158e+06	5.40271e+06	1.14432e+07	8.19311e+06	4.55831e+06	6.76464e+06	5.54792e+06	8.54378e+06	C10103	-
MWSHY0018	402.132	C21H22O8	[M+H]+	Nobiletin (5,6,7,8,3',4'-Hexamethoxyflavone)	Flavonoids	Flavones	99701.3	115774	113410	155469	131348	149041	92661	83388.5	67808.2	C10112	-
Hmgp003664	416.111	C21H20O9	[M+H]+	Apigenin-6-C-rhamnoside	Flavonoids	Flavones	89353	127313	158872	210065	128069	66068.8	148562	122737	77645	-	-
ZBN0292	448.101	C21H20O11	[M-H]-	Luteolin-4'-O-glucoside	Flavonoids	Flavones	1.04853e+06	2.57553e+06	857408	1.83051e+06	1.11223e+06	1.36052e+06	2.4443e+06	1.36175e+06	2.08223e+06	-	-
Hagn003556	388.095	C23H16O6	[M-H]-	7-Benzyloxy-5-hydroxy-3',4'-methylenedioxyflavonoid	Flavonoids	Flavones	30257.7	32333	28470.4	40232.8	31936.9	40269.9	32551.6	26555.1	21149.8	-	-
Lacp006108	586.169	C29H30O13	[M+H]+	6-Prenylapigenin malonyl glucoside	Flavonoids	Flavones	494251	402172	584808	570218	186617	167397	262606	284311	547060	-	-
Lmhp003658	576.148	C27H28O14	[M+H]+	Monohydroxy-trimethoxyflavone-O-(6''-malonyl)glucoside	Flavonoids	Flavones	165674	261899	253297	195751	247620	204935	274840	163045	250746	-	-
Cmyp002064	462.116	C22H22O11	[M+H]+	Yuanhuanin*	Flavonoids	Flavones	1.42902e+07	1.36008e+07	1.42516e+07	1.12779e+07	9.46463e+06	7.99757e+06	6.2807e+06	6.77325e+06	9.21016e+06	-	-
pmb3053	524.132	C27H24O11	[M-H]-	Tricin-4'-O-eudesmic acid	Flavonoids	Flavones	17259.7	11205.4	10443.7	7394.17	6022.12	8479.33	27063.3	26685.6	24309.3	-	-
Hmzp004605	462.116	C22H22O11	[M+H]+	Ladanetin-6-O-β-D-glucosid*	Flavonoids	Flavones	1.29079e+07	1.69329e+07	1.39703e+07	1.08581e+07	1.07504e+07	8.53239e+06	6.11808e+06	6.75416e+06	9.56564e+06	-	-
ZBN0289	432.106	C21H20O10	[M-H]-	Apigenin-4'-O-glucoside	Flavonoids	Flavones	635502	862058	486656	1.01916e+06	698380	839249	517017	477529	647540	-	-
Lmyn006227	270.053	C15H10O5	[M-H]-	Galangin (3,5,7-Trihydroxyflavone)	Flavonoids	Flavones	32607.6	25654.3	11519.7	38972.9	19392.4	34148.4	76798.9	54494.2	85255.6	C10044	ko00941
MWSHY0080	594.159	C27H30O15	[M+H]+	Luteolin-7-O-neohesperidoside (Lonicerin)*	Flavonoids	Flavones	627018	555133	804461	2.25121e+06	616596	805308	1.0336e+06	1.27561e+06	651892	C12630	ko00944
Wagp006311	606.159	C28H30O15	[M+H]+	Gardenin B 5-(6''-Malonyl)Glucoside	Flavonoids	Flavones	790859	684313	927359	1.27089e+06	895526	1.17867e+06	724235	510122	777734	-	-
MWSHY0202	236.084	C16H12O2	[M+H]+	6-Methylflavone	Flavonoids	Flavones	61388.2	60917	56828.7	58120	51126.4	51992.9	49016.8	58565.9	34245.3	-	-
Lmyp005841	416.111	C21H20O9	[M+H]+	Chrysin-7-O-glucoside	Flavonoids	Flavones	111693	111994	103011	191670	137352	179901	174776	86567.5	145126	-	-
pmp000240	608.138	C27H28O16	[M+H]+	Apigenin-6-C-(2''-glucuronyl)glucoside	Flavonoids	Flavones	132102	145069	98362.6	83140.3	50541.3	114251	109159	122612	120985	-	-
ZBN0255	682.153	C33H30O16	[M-H]-	Tricin-7-O-(2''-feruloyl)glucuronide	Flavonoids	Flavones	242436	150070	98106.5	52265.2	56470.6	64410.9	909485	607319	859288	-	-
Lakn002234	614.185	C27H34O16	[M-H]-	Catechin glucosyl glucoside	Flavonoids	Flavones	565206	544932	655580	674113	752187	941832	455423	289498	393752	-	-
MWSHY0053	270.053	C15H10O5	[M+H]+	3,7,4'-Trihydroxyflavone	Flavonoids	Flavones	38409.7	88543.2	102988	91896.1	76903.8	129868	95789.7	81151.3	78924.9	-	-
Lmyp004081	578.164	C27H30O14	[M+H]+	Isovitexin-2''-O-rhamnoside	Flavonoids	Flavones	605310	1.3111e+06	663538	1.75425e+06	1.62828e+06	1.40006e+06	884232	837304	1.11613e+06	-	-
Lamn006680	516.127	C25H24O12	[M-H]-	Formononetin 7-O-Glucoside-6''-Malonate	Flavonoids	Flavones	8379.42	16499.7	11590	16032	12728.5	14233.2	24824.3	8054.55	21413.8	-	-
mws0055	372.121	C20H20O7	[M+H]+	Tangeretin (4',5,6,7,8-Pentamethoxyflavone)	Flavonoids	Flavones	144439	172362	133943	176872	140388	170916	120112	97847.8	134356	C10190	-
Lmsp004632	286.048	C15H10O6	[M+H]+	Scutellarein (5,6,7,4'-Tetrahydroxyflavone)	Flavonoids	Flavones	2.8315e+06	2.97925e+06	2.30297e+06	3.19333e+06	2.38479e+06	2.43406e+06	2.99639e+06	2.23716e+06	2.56122e+06	C10184	-
MW0130883	326.115	C19H18O5	[M+H]+	2-Methyl-5,7,8-trimethoxyisoflavone	Flavonoids	Flavones	2.79068e+06	4.80095e+06	2.64094e+06	8.96034e+06	6.53044e+06	1.0166e+07	1.22171e+07	6.50274e+06	8.16982e+06	-	-
Wagp004812	490.147	C24H26O11	[M+H]+	5-Hydroxy-6,7,4'-Trimethoxyflavone 5-O-glucoside	Flavonoids	Flavones	4.5287e+06	3.33712e+06	4.8463e+06	5.61804e+06	5.00831e+06	4.22056e+06	2.86462e+06	2.92573e+06	3.99613e+06	-	-
Hmzp003994	478.111	C22H22O12	[M+H]+	Pedaliin	Flavonoids	Flavones	4.01891e+07	4.02756e+07	37569662	4.51727e+07	3.97948e+07	3.45833e+07	2.66314e+07	2.70964e+07	2.80295e+07	-	-
Lasp010886	406.178	C25H26O5	[M+H]+	2',4',7-trihydroxy-6,8-bis (3-methyl-2-butenyl) flavone	Flavonoids	Flavones	298796	592765	260919	656168	325802	308936	558515	211500	325179	-	-
Zmzp004111	316.058	C16H12O7	[M+H]+	Selagin	Flavonoids	Flavones	47606	30994	60794.7	71690	39095.6	63487.9	102131	85091.4	76125	-	-
pmb3041	522.101	C23H22O14	[M-H]-	Tricin-7-O-saccharic acid	Flavonoids	Flavones	485436	636769	680784	841586	559291	538224	655352	561190	458599	-	-
pma6360	476.132	C23H24O11	[M+H]+	O-MethylChrysoeriol-8-C-glucoside	Flavonoids	Flavones	1.73282e+06	1.35903e+06	1.76476e+06	1.67043e+06	1.18669e+06	1.39791e+06	574272	1.05044e+06	1.26133e+06	-	-
Lmsp010424	372.121	C20H20O7	[M+H]+	3,4',5,6,7-Pentamethoxyflavone	Flavonoids	Flavones	87196	79616.3	78297.5	22750.1	18513.1	20171.9	61704.4	53224.4	51757.1	-	-
pmb2976	756.211	C33H40O20	[M-H]-	Chrysoeriol-8-C-arabinoside-7-O-Sophoroside	Flavonoids	Flavones	39387.7	30020.1	29167.8	24679.2	25750.9	17804.2	21661.9	32976.5	32206.8	-	-
Lmlp005572	432.106	C21H20O10	[M+H]+	Galangin-7-O-glucoside	Flavonoids	Flavones	185771	220955	136831	240392	207494	271639	248790	278865	404746	-	-
MWSslk185	388.116	C20H20O8	[M+H]+	5-Demethylnobiletin; 5-Hydroxy-6,7,8,3',4'-Pentamethoxyflavone*	Flavonoids	Flavones	11850.1	12110.7	6456.42	10035	8109.02	17973.2	30007.5	17785.9	27473.5	-	-
Wagp010987	388.116	C20H20O8	[M+H]+	5-Hydroxy-3,7,8,3',4'-Pentamethoxyflavone*	Flavonoids	Flavones	11850.1	12110.7	6456.42	10035	8109.02	17973.2	30007.5	17785.9	27473.5	-	-
Hmgp002036	478.111	C22H22O12	[M+H]+	Nepetin-7-O-glucoside(Nepitrin)	Flavonoids	Flavones	2.10178e+06	1.9428e+06	2.20779e+06	2.87232e+06	2.56672e+06	2.05858e+06	1.87442e+06	1.55791e+06	1.95638e+06	-	-
Zmyn003693	268.074	C16H12O4	[M-H]-	6-Hydroxy-2'-methoxyflavone	Flavonoids	Flavones	17269	17469.8	16529.6	13601.8	14799.9	13317.5	12127.5	17897.3	17963.7	C15203	-
MWSprf137	446.121	C22H22O10	[M+H]+	Acacetin-7-O-glucoside (Tilianin)	Flavonoids	Flavones	406811	461159	263369	816426	622608	627143	457511	560347	448759	-	-
pmp000237	578.127	C26H26O15	[M+H]+	Apigenin-6-C-(2''-glucuronyl)xyloside	Flavonoids	Flavones	32395.5	31492.1	27526.8	31514.8	80974.6	12145	40418.6	36623.5	42300.4	-	-
Lmnp002448	640.164	C28H32O17	[M+H]+	5,7,3',4'-Tetrahydroxy-6-methoxyflavone-8-C-[glucosyl-(1-2)]-glucoside	Flavonoids	Flavones	361990	518455	414155	657546	543240	239453	588052	370055	459658	-	-
MWSHY0123	284.068	C16H12O5	[M+H]+	Wogonin (5,7-Dihydroxy-8-Methoxyflavone)	Flavonoids	Flavones	136864	113941	263723	315346	112107	198020	179348	122012	198917	C10197	-
mws0920	302.043	C15H10O7	[M-H]-	Tricetin (5,7,3',4',5'-Pentahydroxyflavone)	Flavonoids	Flavones	88870.6	101795	138098	164160	151855	120502	203166	150324	207288	C10192	ko00941
MW0138672	740.216	C33H40O19	[M-H]-	Kaempferol3-rhamninoside	Flavonoids	Flavones	19502.9	15429.5	17127.9	14392.2	15058.7	15147.5	16255.7	10745.2	12395.9	-	-
Layp006138	490.147	C24H26O11	[M+H]+	5-Hydroxy-3',4',7-trimethoxyflavone glucoside	Flavonoids	Flavones	290982	230720	874085	584023	785043	737365	776011	410108	573216	-	-
Zbsp003941	654.18	C29H34O17	[M+H]+	Tricin-7-O-(2''-O-glucosyl)glucoside	Flavonoids	Flavones	7.52379e+06	5.03274e+06	5.90412e+06	8.46022e+06	7.50446e+06	6.83862e+06	5.80243e+06	3.71455e+06	5.13843e+06	-	-
MWSHY0140	268.074	C16H12O4	[M+H]+	3-Hydroxy-3'-methoxyflavone	Flavonoids	Flavones	114357	174008	152471	402252	228860	286536	185521	159123	290349	-	-
Hmpp002612	610.153	C27H30O16	[M+H]+	Luteolin-7-O-gentiobioside*	Flavonoids	Flavones	3.94827e+06	5.1014e+06	2.28719e+06	6.87683e+06	6.97988e+06	5.8856e+06	1.87135e+07	7.25465e+06	1.17352e+07	-	-
pmp000172	476.132	C23H24O11	[M+H]+	5,2'-Dihydroxy-7,8-dimethoxyflavone glycoside	Flavonoids	Flavones	100836	213405	111436	230634	171119	227867	88353.3	128368	103108	-	-
pmb0639	756.211	C33H40O20	[M+H]+	Apigenin-8-C-glucoside-7-O-Sophoroside	Flavonoids	Flavones	241374	204085	329568	95889.8	180257	95041	132892	300340	162664	-	-
Lmtp003948	480.127	C22H24O12	[M+H]+	3',5',5,7-Tetrahydroxy-4'-methoxyflavanone-3'-O-glucoside	Flavonoids	Flavones	3.85153e+06	4.71737e+06	4.05791e+06	5.8088e+06	4.59055e+06	4.28239e+06	2.88674e+06	2.79604e+06	3.31886e+06	-	-
MW0168258	304.058	C15H12O7	[M+H]+	Dihydrorobinetin	Flavonoids	Flavones	5.95525e+07	6.28257e+07	4.76655e+07	6.25916e+07	4.47131e+07	4.84434e+07	5.87811e+07	5.31806e+07	5.23011e+07	-	-
Laxp004783	476.132	C23H24O11	[M+H]+	Abrusin	Flavonoids	Flavones	1.00085e+06	997112	1.14946e+06	1.51726e+06	1.54458e+06	1.98433e+06	1.20125e+06	1.30415e+06	970923	-	-
Lmnp002616	654.18	C29H34O17	[M+H]+	Cirsiliol-8-C-(2''-glucosyl)glucoside	Flavonoids	Flavones	412110	341527	321629	351865	400567	434957	438943	645458	369145	-	-
Hagn002801	386.1	C20H18O8	[M-H]-	5,6,7,5'-tetramethoxy-3',4'-methylenedioxyflavonoid	Flavonoids	Flavones	30649.3	35227.5	57002	166429	101482	81067.9	79706.3	45462	78542.1	-	-
Zbsp003928	756.19	C36H36O18	[M+H]+	"""Orientin-2""""-O-(6'''-p-coumaroyl)-glucopyranoside"""	Flavonoids	Flavones	110230	173536	74927.7	170939	189676	48476.8	90434.7	36318.7	93427.1	-	-
Zbsp002854	786.222	C34H42O21	[M+H]+	Chrysoeriol-6,8-di-C-glucoside-7-O-glucoside*	Flavonoids	Flavones	218930	149720	356744	243894	255059	172170	299823	161932	285490	-	-
Lmnp002961	492.127	C23H24O12	[M+H]+	Cirsiliol-8-C-glucoside	Flavonoids	Flavones	81964.5	178959	66934	226824	123995	155240	73161.8	102733	61461.8	-	-
pmb0626	756.211	C33H40O20	[M+H]+	Apigenin-6-C-glucoside-7-O-Sophoroside	Flavonoids	Flavones	82924.4	70980.1	60774.7	166183	79861.8	104144	49617.6	41255.1	41555.8	-	-
Zbjp003056	610.153	C27H30O16	[M+H]+	Orientin-7-O-glucoside*	Flavonoids	Flavones	4.79949e+06	5.31419e+06	3.24498e+06	9.16304e+06	6.41379e+06	6.52913e+06	2.74118e+07	9.71554e+06	1.33461e+07	-	-
Zmxp002867	624.169	C28H32O16	[M+H]+	Chrysoeriol-5,7-di-O-glucoside	Flavonoids	Flavones	37844.2	59258.1	43174.4	93184.6	66857.8	111393	117044	87462.2	70479.7	-	-
Hagn002504	356.09	C19H16O7	[M-H]-	5,7,5'-Trimethoxy-3',4'-methylenedioxyflavonoid	Flavonoids	Flavones	44760.8	31786.7	37713.5	63729.5	42308.8	33487.6	58912.4	7932.39	13937.3	-	-
Zbzp003056	610.153	C27H30O16	[M+H]+	Isoorientin-7-O-glucoside*	Flavonoids	Flavones	2.88707e+06	3.46369e+06	1.75922e+06	4.38953e+06	4.52118e+06	3.85708e+06	1.4202e+07	5.71665e+06	8.09464e+06	-	-
MW0138670	448.101	C21H20O11	[M+CH3COO]-	kaempferol 7-O-glucoside	Flavonoids	Flavones	33441	51860.4	30067.3	80621.7	81609.2	93467.3	98523.1	76206.4	115330	-	-
MWSslk146	594.159	C27H30O15	[M+H]+	4'-O-Glucosylvitexin	Flavonoids	Flavones	602426	653524	738946	766786	560965	685425	537610	554197	438739	-	-
Zmgp004344	420.157	C25H24O6	[M+H]+	Australone A	Flavonoids	Flavones	231882	218766	317644	235668	225622	185306	292992	189821	144489	-	-
MW0136685	268.074	C16H12O4	[M+H]+	5-Methoxy-6-hydroxyflavone	Flavonoids	Flavones	683764	397711	1.09413e+06	394205	517754	455369	351772	2.31342e+06	548642	-	-
pmp000233	462.116	C22H22O11	[M+H]+	Swertiajaponin	Flavonoids	Flavones	118799	51659.2	110011	142636	55828.4	117085	98729.6	37786.2	60177.5	C10187	-
Lmnp002762	638.185	C29H34O16	[M+H]+	Cirsimaritin-8-C-[glucosyl-(1-2)]-glucoside	Flavonoids	Flavones	144120	36928.6	175126	37333.9	81551.9	79771.7	77262	114866	52553.3	-	-
Lazp002140	756.211	C33H40O20	[M+H]+	Chrysoeriol glucosyl xylosyl glucoside	Flavonoids	Flavones	1.47846e+06	902199	1.206e+06	1.98163e+06	1.70884e+06	1.2356e+06	647650	424564	972233	-	-
pmb0603	624.169	C28H32O16	[M+H]+	Chrysoeriol-7,4'-di-O-glucoside	Flavonoids	Flavones	146487	118881	131226	267560	277646	192175	122527	105970	155009	-	-
pmp000241	624.133	C27H28O17	[M+H]+	Luteolin-6-C-(2''-glucuronyl)glucoside	Flavonoids	Flavones	85596.9	86279.2	49784.3	100206	111113	78230.8	87008.3	84660.3	90515.2	-	-
pmp000013	506.142	C24H26O12	[M+H]+	Eupatilin-7-O-glucoside	Flavonoids	Flavones	187279	312387	367661	478432	71741.2	267087	128894	175890	315382	-	-
Lmnp002584	624.169	C28H32O16	[M+H]+	Hispidulin-8-C-(2''-O-glucosyl)glucoside	Flavonoids	Flavones	49559.5	142552	144835	247671	174984	218577	156742	175512	77258.6	-	-
MWSHY0184	460.101	C22H20O11	[M+H]+	Wogonin-7-O-Glucuronide (Wogonoside)	Flavonoids	Flavones	140015	91960.7	95242.4	56369.9	112378	74658.2	176400	222481	72873.1	-	-
Cmhp002692	640.164	C28H32O17	[M+H]+	Madreselvin A	Flavonoids	Flavones	196595	212197	174421	275250	298448	271303	231814	133590	165361	-	-
Lmtn002997	494.106	C22H22O13	[M-H]-	Mearnsetin-3-O-glucoside	Flavonoids	Flavones	97890.9	156828	164459	282233	275863	141257	255911	166809	151439	-	-
Zmxp003107	610.153	C27H30O16	[M+H]+	Luteolin-7,3'-di-O-glucoside	Flavonoids	Flavones	166667	257027	73355	258976	169390	119752	71558.5	76272.6	219614	-	-
pmn001702	462.08	C21H18O12	[M-H]-	Tetahydroxyflavone-7-O-glucuronide	Flavonoids	Flavones	34893.7	29478	31533.8	25574.9	31850.4	28026.4	69408.6	20643.2	32919.1	-	-
MWSN0067	462.08	C21H18O12	[M-H]-	Luteolin-7-O-glucuronide	Flavonoids	Flavones	26894.4	31456.3	33605.3	27005.9	35817.1	35810.7	84763.8	18657.2	31265.4	C03515	ko00944
Wbtn007603	300.063	C16H12O6	[M-H]-	9,11-dimethoxy-2h-[1,3]dioxolo[4,5-b]xanthen-10-one*	Flavonoids	Other Flavonoids	465670	648342	637506	317991	441035	409290	898951	608276	621583	-	-
Wbtn006810	288.063	C15H12O6	[M-H]-	6,7-dihydroxy-1,3-dimethoxyxanthen-9-one	Flavonoids	Other Flavonoids	446125	596533	433448	487502	577355	584816	1.54735e+06	799697	1.45057e+06	-	-
Wbtn007183	316.058	C16H12O7	[M-H]-	methyl 4,8-dihydroxy-6-methoxy-9-oxo-9H-xanthene-3-carboxylate	Flavonoids	Other Flavonoids	62822.9	47301.3	140058	160930	200635	235249	394393	87538.2	280509	-	-
pmn001477	436.101	C20H20O11	[M-H]-	4-C-Glucose-1,3,6-trihydroxy-7-methoxyxanthone	Flavonoids	Other Flavonoids	172196	169491	186800	113109	135329	149270	125455	136842	129982	-	-
zjzp122722	288.063	C15H12O6	[M+H]+	1,7-Dihydroxy-3,6-dimethoxyxanthone(iso-1)	Flavonoids	Other Flavonoids	2.00743e+06	2.23951e+06	1.95007e+06	3.7548e+06	2.9794e+06	3.63912e+06	8.27118e+06	4.049e+06	8.64573e+06	-	-
Zjmp102028	342.11	C19H18O6	[M+H]+	Methylophiopogonanone A	Flavonoids	Other Flavonoids	45344.3	50131.7	43164.7	23456	21999.7	48151.7	52625.6	29268.9	51847.3	-	-
Wbtn008360	342.074	C18H14O7	[M-H]-	Methyl 4,8-dihydroxy-9-oxo-6-(2-oxopropyl)xanthene-3-carboxylate	Flavonoids	Other Flavonoids	33910.7	55049	58684.4	151136	117362	95365.8	112371	95281.4	126137	-	-
Zjhp090608	302.115	C17H18O5	[M+H]+	Polygonatone D	Flavonoids	Other Flavonoids	46885.1	49844.9	36973.8	343723	353590	41994.1	18265.3	31773.4	38528.5	-	-
Lamn006527	288.063	C15H12O6	[M-H]-	Drimiopsin C	Flavonoids	Other Flavonoids	479558	614584	688470	826038	621254	741125	1.0867e+06	1.0946e+06	1.81265e+06	-	-
Qmjp011001	568.143	C25H28O15	[M+H]+	Patuloside B	Flavonoids	Other Flavonoids	248209	303586	209655	323335	262228	256371	266592	187122	259017	-	-
MWSHY0150	422.173	C25H26O6	[M+H]+	Kuwanon C	Flavonoids	Other Flavonoids	467225	456777	357901	811015	631947	714561	842362	545810	815107	-	-
Laqp007209	354.11	C20H18O6	[M+H]+	6-Prenylluteolin	Flavonoids	Other Flavonoids	1.08106e+06	2.87554e+06	1.41487e+06	3.16217e+06	1.87638e+06	2.5966e+06	2.60159e+06	2.0037e+06	1.82481e+06	-	-
pmp000809	354.11	C20H18O6	[M+H]+	Sanggenon H	Flavonoids	Other Flavonoids	3.77256e+06	3.62896e+06	901282	4.642e+06	5.00407e+06	4.89897e+06	1.44179e+07	4.31727e+06	8.34241e+06	-	-
Wbtn004362	392.074	C18H16O10	[M-H]-	1,3,6,7-tetrahydroxy-2-(3,4,5-trihydroxyoxan-2-yl)xanthen-9-one	Flavonoids	Other Flavonoids	490429	515822	404415	442291	498806	472837	522148	297233	471185	-	-
Zjhp090622	344.126	C19H20O6	[M+H]+	(3R)-5,7-dihydroxy-6,8-dimethyl-3-(2'-hydroxy-4'-methoxybenzyl)-chroman-4-one*	Flavonoids	Other Flavonoids	36533.4	63163	31889.9	68286.2	40470.6	50547.7	78074	123471	122771	-	-
Wbtp005613	302.043	C15H10O7	[M+H]+	robustaquinone F*	Flavonoids	Other Flavonoids	7.80255e+06	7.41271e+06	4.34e+06	2.39752e+06	5.02072e+06	4.44446e+06	1.12091e+07	1.11922e+07	8.7413e+06	-	-
Zjmp102003	314.115	C18H18O5	[M+H]+	iso-ophiopogonanone B*	Flavonoids	Other Flavonoids	62097.2	37581.6	41918.5	23513.3	18498.1	34493.3	27149.7	82265.9	31239.3	-	-
Wtmn009649	384.121	C21H20O7	[M-H]-	5-hydroxy-7,9,10-trimethoxy-2,2-dimethyl-1,11-dioxatetracen-6-one	Flavonoids	Other Flavonoids	171136	139261	376635	187690	170401	204116	226091	213179	188004	-	-
Wbtp004961	302.043	C15H10O7	[M+H]+	1,2,4,5-tetrahydroxy-7-(hydroxymethyl)anthracene-9,10-dione*	Flavonoids	Other Flavonoids	1.40146e+06	1.17622e+06	1.91581e+06	5.17459e+06	2.21166e+06	2.18355e+06	2.69496e+06	1.23582e+06	2.71628e+06	-	-
MWSN0046	420.157	C25H24O6	[M-H]-	Morusin	Flavonoids	Other Flavonoids	14496	11195.7	11937.7	7924.38	7664.34	8153.83	7802.45	8323.51	8713.37	C10106	-
pmp000814	406.178	C25H26O5	[M+H]+	Kuwanon S	Flavonoids	Other Flavonoids	27354.6	25747.8	23505.4	11008.4	10622.2	14096	22869.2	49291.3	50390.1	-	-
Wbtn009443	326.079	C18H14O6	[M-H]-	O-Demethylforbexanthone	Flavonoids	Other Flavonoids	24121.3	23875.3	20577.7	44691.2	47500.7	66782.3	77560.7	41678.3	50999.9	-	-
Wbtp005759	302.043	C15H10O7	[M+H]+	1,2,5,7,8-pentahydroxy-3-methylanthracene-9,10-dione*	Flavonoids	Other Flavonoids	7.6302e+06	7.7353e+06	3.88833e+06	2.25983e+06	4.89313e+06	4.70662e+06	1.12202e+07	1.16151e+07	8.48873e+06	-	-
Zjmp102039	342.074	C18H14O7	[M+H]+	5,7,2'-trihydroxy-8-methyl-3-(3',4'-methylenedioxybenzyl)chromone	Flavonoids	Other Flavonoids	406224	491093	424585	544950	525510	522684	440991	416213	605070	-	-
Wbtp008943	380.162	C23H24O5	[M+H]+	5,10-dihydroxy-1,1,2-trimethyl-4-(3-methylbut-2-en-1-yl)-2h-furo[2,3-c]xanthen-6-one	Flavonoids	Other Flavonoids	68786.7	80425.1	72928.5	100596	111521	142283	193143	77127.1	81344.8	-	-
Hmlp006740	256.11	C16H16O3	[M+H]+	7-Hydroxy-4'-methoxyflavane	Flavonoids	Other Flavonoids	97822.4	106875	86965.1	119642	120388	156366	121245	77700.1	134832	-	-
pmp000868	662.252	C40H38O9	[M+H]+	Kuwanon R	Flavonoids	Other Flavonoids	4.91623e+06	5.36218e+06	3.93246e+06	4.90497e+06	4.21066e+06	4.16593e+06	4.63621e+06	2.48572e+06	3.33261e+06	-	-
Lcsn003955	288.063	C15H12O6	[M-H]-	Maesopsin	Flavonoids	Other Flavonoids	699728	892555	989661	1.15195e+06	895379	1.11061e+06	1.42628e+06	1.59693e+06	2.62687e+06	-	-
Wbtn011825	356.126	C20H20O6	[M-H]-	1,6-dihydroxy-3,7-dimethoxy-2-(3-methylbut-2-en-1-yl)xanthen-9-one	Flavonoids	Other Flavonoids	1.94214e+06	1.98666e+06	3.02688e+06	3.09641e+06	3.12521e+06	3.50559e+06	3.60066e+06	3.97177e+06	3.61992e+06	-	-
Laxp005948	450.153	C22H26O10	[M+H]+	7,2'‑dihydroxy‑4'‑methoxy‑isoflavanol glucoside	Flavonoids	Other Flavonoids	750768	1.12006e+06	719817	2.14652e+06	1.70255e+06	1.38203e+06	1.81824e+06	934790	1.58852e+06	-	-
MWSHY0156	368.126	C21H20O6	[M+H]+	β-Anhydroicaritin	Flavonoids	Other Flavonoids	31142.6	36482.8	30016.9	68652.6	43076.9	48916.7	19380	21047.3	35110.7	-	-
Wbtp006052	286.048	C15H10O6	[M+H]+	Protoapigenone	Flavonoids	Other Flavonoids	3.32567e+06	6.21253e+06	1.57048e+06	1.46235e+07	5.66097e+06	1.04288e+07	3.02811e+07	1.2199e+07	2.1411e+07	-	-
Zjhp090620	344.126	C19H20O6	[M+H]+	5,7-dihydroxy-6,8-dimethyl-3(R,S)-(3'-hydroxy-4'-methoxybenzyl)-chroman-4-one*	Flavonoids	Other Flavonoids	28754.7	50929.2	21194.4	60630.1	42407.7	53720.2	76584	116911	129127	-	-
Wbtn005071	466.111	C21H22O12	[M-H]-	2,5-dihydroxy-1,6-dimethoxy-8-{[(2s,3r,4s,5s,6r)-3,4,5-trihydroxy-6-(hydroxymethyl)oxan-2-yl]oxy}xanthen-9-one	Flavonoids	Other Flavonoids	167255	272558	243793	247310	241738	309334	952862	307037	905188	-	-
Wbtp004753	302.043	C15H10O7	[M+H]+	1,2,3,7,8-pentahydroxy-6-methylanthracene-9,10-dione*	Flavonoids	Other Flavonoids	2.37909e+06	2.34744e+06	2.46663e+06	5.42312e+06	5.75505e+06	4.3773e+06	4.7039e+06	4.98293e+06	5.16256e+06	-	-
MWSN0034	328.131	C19H20O5	[M-H]-	Methylophiopogonanone B	Flavonoids	Other Flavonoids	5243.09	6844.79	5829.27	5930.35	5921.8	5423.88	4555.53	5203.34	4741.07	-	-
Hmhp006479	316.095	C17H16O6	[M+H]+	2-(2,4-dihydroxybenzyl)-6,8-dihydroxy-7-methyl-3,4-dihydronaphthalen-1(2H)-one	Flavonoids	Other Flavonoids	44797.4	33749.3	63731.6	62862.2	74866.4	76190.5	73663.6	106897	92845.6	-	-
MW0118686	226.063	C14H10O3	[M+H]+	2-Methoxy-9H-xanthen-9-one	Flavonoids	Other Flavonoids	68644	153010	123757	251217	151010	216816	155870	138559	124595	-	-
pmp000824	422.173	C25H26O6	[M+H]+	Sanggenol L	Flavonoids	Other Flavonoids	22456.4	11652.5	22956.6	33974.6	26117.1	27917.4	46126.2	20489.4	50984.3	-	-
Zjmp102036	354.11	C20H18O6	[M+H]+	8-formyl-7-hydroxy-5,4'-dimethoxy-6-methylhomoisoflavone	Flavonoids	Other Flavonoids	271432	260956	174362	227105	215095	268933	400745	245568	306700	-	-
Zbdn007423	208.074	C11H12O4	[M-H]-	6,7-Dimethoxy-4-chromanone	Flavonoids	Other Flavonoids	19510.6	16554.9	18613.6	36429	30972	40479.2	19585.9	15058.7	20636	-	-
Zjhp090617	330.11	C18H18O6	[M+H]+	5-hydroxy-3-(2-hydroxy-4-methoxybenzyl)-7-methoxychroman-4-one	Flavonoids	Other Flavonoids	40088.5	62440.6	41972.1	47843.1	64077.3	45792	45763.9	38771.4	37025.7	-	-
Laxp005049	302.043	C15H10O7	[M+H]+	Bracteatin*	Flavonoids	Other Flavonoids	1.03408e+06	867912	1.68753e+06	2.08984e+06	2.96264e+06	1.65734e+06	2.50117e+06	1.37961e+06	2.66144e+06	C08577	-
pmp000823	422.173	C25H26O6	[M+H]+	Sanggenol N	Flavonoids	Other Flavonoids	35926.7	48993.5	56851.2	62672.3	81505.6	58512.7	67772.6	48822.7	84415.1	-	-
Zbdp008845	354.147	C21H22O5	[M+H]+	Egalensein E	Flavonoids	Other Flavonoids	676071	1.39582e+06	446271	1.2135e+06	437518	575247	907316	742788	835439	-	-
Zbdp009006	338.115	C20H18O5	[M+H]+	Lupiwighteone	Flavonoids	Other Flavonoids	232376	413916	121936	282863	301769	370734	577335	200480	299343	-	-
pmp000835	438.168	C25H26O7	[M+H]+	Sanggenol F	Flavonoids	Other Flavonoids	54905.5	65188.1	81746.5	151424	116837	99238	32344.5	40924.8	73573.8	-	-
Hmdp001950	302.115	C17H18O5	[M+H]+	2',7-Dihydroxy-3',4'-dimethoxyisoflavan	Flavonoids	Other Flavonoids	1.59049e+06	1.73474e+06	1.40829e+06	1.03488e+06	1.29218e+06	1.19729e+06	2.14531e+06	2.04575e+06	1.70552e+06	-	-
Zbdp010668	406.178	C25H26O5	[M+H]+	Lupinifolin	Flavonoids	Other Flavonoids	48597.9	38252.9	25415.8	31566.8	31319.8	30260.2	84172.2	40127.9	56737.3	-	-
pmp000822	422.173	C25H26O6	[M+H]+	Sanggenol I	Flavonoids	Other Flavonoids	288627	335457	172940	825468	589491	865762	896962	509323	938005	-	-
Zjhp090611	314.115	C18H18O5	[M+H]+	(3S)-5,7-dihydroxy-3-[(4-methoxyphenyl)methyl]-6-methyl-2,3-dihydrochromen-4-one*	Flavonoids	Other Flavonoids	50328.6	79212.6	37241	8742.25	18567	34140.1	29260.7	64477.4	51526.9	-	-
MW0113884	540.163	C28H28O11	[M+H]+	Aloeresin A	Flavonoids	Other Flavonoids	2.03816e+06	1.90083e+06	1.95315e+06	2.08922e+06	1.99484e+06	2.22587e+06	2.74907e+06	1.37802e+06	2.39758e+06	C17781	-
pmp000821	420.157	C25H24O6	[M+H]+	Artonin E2	Flavonoids	Other Flavonoids	67733.7	166514	57280.7	53243.6	44460.7	59314	52208	50461.7	102613	-	-
Zjmp102034	532.158	C26H28O12	[M+H]+	ophiopogoside B	Flavonoids	Other Flavonoids	444259	429176	523271	574142	484341	724128	529626	766726	468061	-	-
Lasp007338	354.146	C21H22O5	[M+H]+	Edudiol	Flavonoids	Other Flavonoids	214474	238619	183409	220258	197751	268455	343714	237341	284074	-	-
Wbtn014060	378.147	C23H22O5	[M-H]-	Nigrolineaxanthone K	Flavonoids	Other Flavonoids	152233	253140	142463	114709	149103	241014	333334	399687	320122	-	-
Wbtn004165	456.215	C26H32O7	[M-H]-	1,6-dihydroxy-3,7-dimethoxy-8-(3-methoxy-3-methylbutyl)-2-(3-methylbut-2-en-1-yl)xanthen-9-one	Flavonoids	Other Flavonoids	447663	286208	549194	505089	517732	506493	449278	320370	393586	-	-
Smnp003415	408.142	C20H24O9	[M+H]+	7-O-Methylaloesin	Flavonoids	Other Flavonoids	2.58244e+06	2.78126e+06	1.99876e+06	4.9392e+06	4.4187e+06	5.04663e+06	4.02195e+06	4.28947e+06	3.91437e+06	-	-
Lssp210056	464.096	C21H20O12	[M+H]+	Quercetin3-O-galactoside*	Flavonoids	Other Flavonoids	157125	243079	468195	286515	893890	248186	519943	653107	1.03286e+06	-	-
Wbtn007403	552.148	C25H28O14	[M-H]-	3-{[4,5-dihydroxy-6-(hydroxymethyl)-3-[(3,4,5-trihydroxy-6-methyloxan-2-yl)oxy]oxan-2-yl]oxy}-1,7-dihydroxyxanthen-9-one	Flavonoids	Other Flavonoids	11639	24616.4	4949.25	16285.7	21018	12216.8	24804.9	23840.6	30801.6	-	-
Hmgp001986	348.048	C16H12O9	[M+H]+	5,7,8,3',4'-Pentahydroxy-6-methoxyxanthone	Flavonoids	Other Flavonoids	144976	93257.6	115070	164100	57040.5	96065.8	74987.5	84257.2	88274.4	-	-
Zjmp102016	326.079	C18H14O6	[M+H]+	iso-ophiopogonone A	Flavonoids	Other Flavonoids	21749.1	13028.9	10876.9	25781.3	30988.2	23374.1	30527.4	32305.1	39062.4	-	-
Lshp211018	406.09	C19H18O10	[M+H]+	Lancerin; 4-C-Glucosyl-1,3,7-Trihydroxyxanthone	Flavonoids	Other Flavonoids	1.19185e+06	2.85002e+06	1.11794e+06	1.58337e+06	1.14348e+06	1.17113e+06	1.6875e+06	1.09955e+06	1.34307e+06	C10075	-
Qmjp011015	406.09	C19H18O10	[M+H]+	Hyperelatone F	Flavonoids	Other Flavonoids	1.12057e+06	1.23601e+06	1.2242e+06	1.97717e+06	1.46879e+06	2.29905e+06	1.72707e+06	1.31998e+06	1.37072e+06	-	-
Smnp004333	556.158	C28H28O12	[M+H]+	2''-O-Feruloyl aloesin	Flavonoids	Other Flavonoids	96092.5	289105	156269	269953	268232	286646	81695	179838	141080	-	-
pmp000829	436.152	C25H24O7	[M+H]+	Sanggenon M	Flavonoids	Other Flavonoids	24526	35859.7	26542.6	33268.9	43626.7	48892.8	25009.9	39201.2	47659.2	-	-
Wbtp005060	464.132	C22H24O11	[M+H]+	2,3,5-trimethoxy-1-{[(2s,3r,4s,5s,6r)-3,4,5-trihydroxy-6-(hydroxymethyl)oxan-2-yl]oxy}xanthen-9-one	Flavonoids	Other Flavonoids	2.95384e+06	2.2935e+06	4.29884e+06	6.25427e+06	5.23882e+06	3.60253e+06	1.86976e+06	3.07032e+06	4.82677e+06	-	-
HJAP135	504.127	C24H24O12	[M+H]+	Pinocembrin-7-O-(6''-O-malonyl)glucoside	Flavonoids	Flavanones	201566	326372	228632	288330	235380	253927	335332	171889	189042	-	-
Zbnn005416	492.127	C23H24O12	[M-H]-	Eriodictyol-7-O-(6''-acetyl)glucoside	Flavonoids	Flavanones	1.13674e+06	1.31228e+06	1.53604e+06	2.07892e+06	1.70633e+06	1.96412e+06	2.55069e+06	1.16501e+06	2.26507e+06	-	-
MW0138808	408.194	C25H28O5	[M-H]-	Lonchocarpol A	Flavonoids	Flavanones	80932.6	148401	136134	232944	170874	192585	181035	169979	180389	C09724	-
Yphn011774	424.189	C25H28O6	[M-H]-	diplacone	Flavonoids	Flavanones	34270.3	53217.8	33434	45734.4	46838.5	54426.6	36332.8	24713.4	31217.3	-	-
pmp001221	324.136	C20H20O4	[M+H]+	Bavachin	Flavonoids	Flavanones	3.00376e+06	7.35208e+06	5.02108e+06	4.33253e+06	4.3414e+06	3.69143e+06	3.48934e+06	2.4864e+06	2.52738e+06	-	-
MWSHY0017	272.068	C15H12O5	[M+H]+	Naringenin (5,7,4'-Trihydroxyflavanone)*	Flavonoids	Flavanones	961137	977555	1.37546e+06	585150	918532	690080	1.57843e+06	1.22638e+06	1.45536e+06	C00509	ko00941,ko00943,ko01100,ko01110
Ybnn006457	302.079	C16H14O6	[M-H]-	Artocarpanone	Flavonoids	Flavanones	3.24333e+06	2.89264e+06	1.43374e+06	1.25034e+06	1.67867e+06	1.50449e+06	4.45539e+06	5.04733e+06	4.3716e+06	-	-
Jmgn005927	288.063	C15H12O6	[M-H]-	2-hydroxynaringenin	Flavonoids	Flavanones	1.95713e+06	2.06979e+06	1.77785e+06	3.61636e+06	2.87247e+06	3.442e+06	9.06068e+06	4.26012e+06	8.43065e+06	-	-
Lmqn009304	326.115	C19H18O5	[M-H]-	Eucalyptin (5-Hydroxy-7,4'-dimethoxy-6,8-dimethylflavone)	Flavonoids	Flavanones	427949	217136	156604	134596	116464	143618	473109	508602	412187	-	-
pmc1990	300.1	C17H16O5	[M-H]-	4'-Hydroxy-5,7-dimethoxyflavanone	Flavonoids	Flavanones	25001.7	38407.4	28738.2	45292.4	18733.1	33821.6	26562	25460.4	24830.4	-	-
MWSN0163	482.121	C25H22O10	[M-H]-	Isosilybin	Flavonoids	Flavanones	22099.7	17394.9	12804.2	5228.57	7943.32	9795.74	16523.4	19941.3	13829.9	C16808	-
MWSslk163	324.136	C20H20O4	[M+H]+	Isobavachin	Flavonoids	Flavanones	1.27578e+06	1.14245e+06	953840	508005	599472	679341	1.13788e+06	1.10442e+06	795605	-	-
mws1179	434.121	C21H22O10	[M-H]-	Naringenin-7-O-glucoside (Prunin)	Flavonoids	Flavanones	621904	894266	635465	653980	504728	1.28055e+06	612492	395657	576966	C09099	ko00941
WaYn005089	448.137	C22H24O10	[M-H]-	Neosakuranin	Flavonoids	Flavanones	1.02122e+06	1.42525e+06	856992	1.53353e+06	894308	1.4608e+06	1.98691e+06	1.05949e+06	1.63978e+06	-	-
pmp000637	340.131	C20H20O5	[M+H]+	Sophoraflavanone B	Flavonoids	Flavanones	4.52332e+07	6.48991e+07	5.04055e+07	4.98128e+07	6.26787e+07	7.4377e+07	5.91863e+07	3.76028e+07	5.96737e+07	C18023	-
HJN090	434.121	C21H22O10	[M-H]-	Butin-7-O-glucoside*	Flavonoids	Flavanones	1.76326e+06	1.7461e+06	1.93741e+06	1.33208e+06	1.0517e+06	1.12852e+06	1.2366e+06	613858	812263	-	-
Cmxp004977	288.063	C15H12O6	[M+H]+	Isookanin	Flavonoids	Flavanones	224359	242464	210692	211201	174926	227714	283523	294620	422461	-	-
MWSslk061	338.152	C21H22O4	[M+H]+	Bavachinin	Flavonoids	Flavanones	82336.3	87985	90910.5	146476	133532	69622.5	122066	104550	58226.3	-	-
Lasp012237	420.194	C26H28O5	[M+H]+	(2S')-7,4'-Dihydroxy-5'-aldehyde-8,3'-(3'-methylbut-2'-enyl)flavanone	Flavonoids	Flavanones	178097	202182	168397	99475.6	104133	123623	95852.5	79707.6	96817.7	-	-
Zbhp004510	464.132	C22H24O11	[M+H]+	Hesperetin-3'-O-glucoside*	Flavonoids	Flavanones	1.84193e+06	1.52361e+06	1.94976e+06	2.29752e+06	3.68534e+06	1.92255e+06	1.53649e+06	1.44519e+06	2.20004e+06	-	-
Lmyn004037	602.127	C28H26O15	[M-H]-	Eriodictyol-7-O-(6''-O-galloyl)glucoside	Flavonoids	Flavanones	76345.9	114412	70512.2	212978	174633	203455	183915	122450	159554	-	-
pme1598	464.132	C22H24O11	[M-H]-	Hesperetin-5-O-glucoside	Flavonoids	Flavanones	4.29988e+06	5.81983e+06	5.60356e+06	8.57006e+06	7.63031e+06	6.77909e+06	1.11882e+07	8.22526e+06	1.14804e+07	-	-
mws0789	256.074	C15H12O4	[M-H]-	Pinocembrin (Dihydrochrysin)	Flavonoids	Flavanones	13512.4	28849	16597.6	13655.3	16517.7	13260.2	21959.1	22142.7	9816.64	C09827	ko00941
Smbn003459	288.063	C15H12O6	[M-H]-	Carthamidin	Flavonoids	Flavanones	29395.7	29657	26344	33366.8	30961.8	35179.8	43971.8	48700.1	83817.7	-	-
Lmyp004617	418.126	C21H22O9	[M+H]+	Pinocembrin-7-O-glucoside (Pinocembroside)	Flavonoids	Flavanones	29661.6	34378.3	32906.9	85051.9	86989.2	84286.4	58293.9	55859.3	70506.6	-	-
Jmgn004021	450.116	C21H22O11	[M-H]-	6-C-Glucosyl-2-Hydroxynaringenin	Flavonoids	Flavanones	2.17126e+06	1.97168e+06	1.913e+06	2.14497e+06	1.88284e+06	1.96972e+06	2.06853e+06	1.3183e+06	2.10439e+06	-	-
HJN087	434.121	C21H22O10	[M-H]-	Naringenin-4'-O-glucoside*	Flavonoids	Flavanones	459981	556337	389645	675496	653315	613637	641645	566869	875053	-	-
pme1611	434.121	C21H22O10	[M-H]-	Isohemiphloin	Flavonoids	Flavanones	142243	161538	132592	38733.6	36628.7	96326.4	129153	165520	116291	-	-
Zmhn001036	434.121	C21H22O10	[M-H]-	Choerospondin	Flavonoids	Flavanones	1.54181e+06	2.10309e+06	2.22294e+06	2.54292e+06	2.08589e+06	2.38635e+06	1.94655e+06	1.46916e+06	2.47429e+06	-	-
mws1033	302.079	C16H14O6	[M+H]+	Homoeriodictyol	Flavonoids	Flavanones	173974	147952	140702	348089	237764	272252	390901	235615	343909	C09756	ko00941
Lmzp002365	464.132	C22H24O11	[M+H]+	Hesperetin-7-O-glucoside*	Flavonoids	Flavanones	2.46013e+06	412177	3.50209e+06	1.63629e+06	3.68782e+06	3.32715e+06	2.7633e+06	2.90238e+06	2.34041e+06	C16422	ko00941
Zbnp004170	450.116	C21H22O11	[M+H]+	Eriodictyol-3'-O-glucoside*	Flavonoids	Flavanones	685783	712155	676533	883679	866087	744173	1.11505e+06	1.14679e+06	1.02052e+06	-	-
WaYp004612	464.132	C22H24O11	[M+H]+	Sterubin 5-O-Glucoside*	Flavonoids	Flavanones	8.06693e+06	1.44789e+07	1.49611e+07	2.75391e+07	1.79052e+07	2.02271e+07	2.95865e+07	2.39574e+07	2.27404e+07	-	-
MWSHY0092	596.174	C27H32O15	[M+H]+	Eriodictyol-7-O-Rutinoside (Eriocitrin)	Flavonoids	Flavanones	43022.2	28244	34917.1	41379.4	17121.1	24528.7	54454	26377.3	40691.7	C09732	-
Zmap007870	302.079	C16H14O6	[M+H]+	Blumeatin	Flavonoids	Flavanones	6913.02	4347.89	50009.7	7463.79	24955.4	13485	33104.6	45126.3	41467.8	-	-
HJN078	550.169	C26H30O13	[M-H]-	Pinocembrin-7-O-(2''-O-arabinosyl)glucoside	Flavonoids	Flavanones	11878.4	17512.5	13173	20001.1	16356.8	11022.9	12804.2	13265.5	18122.7	-	-
MWSslk252	594.195	C28H34O14	[M-H]-	Didymin (Isosakuranetin-7-O-rutinoside)	Flavonoids	Flavanones	17565.4	14964.9	12413.8	22585.7	9690.97	15410.7	42239.7	20978.2	15765.9	-	-
Cmxp003492	450.116	C21H22O11	[M+H]+	Flavanomarein	Flavonoids	Flavanones	74575.9	55838.6	39218.6	43074	60881.8	48603.4	24787.4	33433.3	33470.7	-	-
pmb3023	450.116	C21H22O11	[M-H]-	Eriodictyol-8-C-glucoside*	Flavonoids	Flavanones	1.24721e+06	1.26881e+06	1.14484e+06	2.16207e+06	1.17919e+06	2.09687e+06	1.49039e+06	1.08757e+06	1.46487e+06	-	-
pmb0628	612.169	C27H32O16	[M+H]+	Eriodictyol-8-C-glucoside-4'-O-glucoside	Flavonoids	Flavanones	102823	85756.4	84626.3	256643	157444	118755	210786	99448.9	221207	-	-
MWS20145	450.116	C21H22O11	[M+H]+	Eriodictyol-7-O-glucoside*	Flavonoids	Flavanones	345515	435182	543115	686585	627585	1.17877e+06	944583	630675	1.26119e+06	-	-
pmp000806	338.115	C20H18O5	[M+H]+	Morachalcone B	Flavonoids	Chalcones	920080	892250	682051	1.01459e+06	1.42237e+06	1.09377e+06	1.12325e+06	829591	975564	-	-
Wmkn004416	340.131	C20H20O5	[M-H]-	Desmethylxanthohumol	Flavonoids	Chalcones	11463.9	17571.2	13259.1	6825.95	17865	12536.7	9211.26	13987.8	15802.1	C16416	ko00941
pme1201	274.084	C15H14O5	[M-H]-	Phloretin	Flavonoids	Chalcones	159327	187304	115266	68414.7	82118.5	81915.3	217052	118848	213605	C00774	ko00941,ko01110
MWSslk116	324.136	C20H20O4	[M+H]+	Isobavachalcone	Flavonoids	Chalcones	7.42047e+06	1.54585e+07	1.11332e+07	9.93649e+06	9.56362e+06	9.76079e+06	7.93434e+06	7.28585e+06	5.93225e+06	C08648	-
Hmlp006326	272.105	C16H16O4	[M+H]+	2',4'-dihydroxy-4-methoxydihydrochalcone	Flavonoids	Chalcones	1.44521e+07	2.47826e+07	1.28356e+07	5.43367e+07	3.07386e+07	3.17016e+07	3.72349e+07	2.08905e+07	2.77138e+07	-	-
pmp000804	312.136	C19H20O4	[M+H]+	Isobavachalcone D	Flavonoids	Chalcones	340059	55977.1	281339	227345	207020	201522	865367	606930	961339	-	-
HJN055	436.137	C21H24O10	[M-H]-	Dihydrocharcone-4'-O-glucoside*	Flavonoids	Chalcones	333953	354502	354615	714523	721826	740868	631965	401758	671355	-	-
pmp000801	312.136	C19H20O4	[M+H]+	Isobavachalcone A*	Flavonoids	Chalcones	305434	454280	227631	349653	659332	511373	356184	356923	345289	-	-
pme2960	272.068	C15H12O5	[M+H]+	Naringenin chalcone; 2',4,4',6'-Tetrahydroxychalcone*	Flavonoids	Chalcones	1.05757e+06	997916	1.43445e+06	610244	944695	719628	1.54288e+06	1.24389e+06	1.42108e+06	C06561	ko00941,ko01100,ko01110
MWSmce108	272.068	C15H12O5	[M+H]+	Butein	Flavonoids	Chalcones	1.41936e+07	2.4923e+07	1.34439e+07	5.36769e+07	2.94249e+07	3.13499e+07	3.74474e+07	2.20042e+07	2.83238e+07	C08578	ko00941
MWSslk126	254.094	C16H14O3	[M+H]+	2'-Hydroxy-2-methoxychalcone	Flavonoids	Chalcones	29232.9	34747.1	39906.9	29565.6	29535.2	30902.4	43814.8	31651.5	29814.9	-	-
pmp000867	340.131	C20H20O5	[M+H]+	Morachalcone A	Flavonoids	Chalcones	4.67331e+06	6.59997e+06	4.96154e+06	6.94205e+06	6.26325e+06	7.58184e+06	5.87541e+06	4.23787e+06	5.59929e+06	-	-
Lmmp007480	256.074	C15H12O4	[M+H]+	2,4,4'-trihydroxychalcone	Flavonoids	Chalcones	325419	494961	328951	763012	564971	456351	482234	436971	470343	-	-
pmp000802	312.136	C19H20O4	[M+H]+	Isobavachalcone B*	Flavonoids	Chalcones	119907	168212	94690.9	129996	240109	202104	147614	100990	128592	-	-
pmn001716	448.101	C21H20O11	[M-H]-	Carthamone*	Flavonoids	Chalcones	782594	1.34633e+06	801482	1.85976e+06	1.11369e+06	889410	3.56123e+06	1.16304e+06	1.88043e+06	C08598	-
Lmmp005125	270.089	C16H14O4	[M+H]+	Pinostrobin Chalcone	Flavonoids	Chalcones	35553.1	37489.7	31511.6	68881.4	72865.5	66234.1	56732.2	19219.7	17835	-	-
Hmmp008597	270.089	C16H14O4	[M+H]+	4,4'-Dihydroxy-2'-methoxychalcone (3-Deoxysappanchalcone)	Flavonoids	Chalcones	102306	96112.6	105328	247784	216556	252492	199025	160204	255532	C15531	-
Lmlp006175	434.121	C21H22O10	[M+H]+	Isosalipurposide (Phlorizin Chalcone)	Flavonoids	Chalcones	166492	284747	195059	256676	152038	243926	233787	111115	175449	C16406	ko00941
Zbmp011350	338.152	C21H22O4	[M+H]+	4-Hydroxyderricin	Flavonoids	Chalcones	114185	140199	141417	321375	125949	120812	97370.4	82820.2	87250.8	-	-
Lasp002993	486.189	C26H30O9	[M+H]+	Isobavachalcone glucoside	Flavonoids	Chalcones	709591	1.93331e+06	1.86163e+06	1.89944e+06	2.90521e+06	2.91414e+06	1.28142e+06	1.29856e+06	1.93563e+06	-	-
pmp001224	356.126	C20H20O6	[M+H]+	Brosimacutin G	Flavonoids	Chalcones	102978	156554	110036	151172	135395	139833	167433	82274.1	151076	-	-
MWSN0042	354.147	C21H22O5	[M-H]-	Xanthohumol	Flavonoids	Chalcones	5283.33	6460.52	4230.68	4296.85	2373.75	3352.98	2359.16	2372.26	2428.51	C16417	ko00941
pmp000811	354.11	C20H18O6	[M+H]+	Morachalcone C	Flavonoids	Chalcones	97040.1	86337.2	156903	292639	208600	264679	160424	81704.4	109829	-	-
Zblp004976	302.115	C17H18O5	[M+H]+	2,4'-Dihydroxy-4,6-dimethoxydihydrochalcone	Flavonoids	Chalcones	283794	244861	134396	71933.8	230936	272095	535587	462142	362485	-	-
Zmgp002917	612.169	C27H32O16	[M+H]+	Okanin-4'-O-glucosyl-O-glucoside*	Flavonoids	Chalcones	81470	70380	52755.7	57546.5	60165.7	50601.8	38105.6	46546.2	42436	-	-
Cmxp004324	536.117	C24H24O14	[M+H]+	Okanin-4'-O-(6''-O-malonyl)glucoside	Flavonoids	Chalcones	641162	559736	618598	446379	444271	742919	936050	435014	1.1488e+06	-	-
Lmsn003297	450.116	C21H22O11	[M-H]-	3,4,2',4',6'-Pentahydroxychalcone-4'-O-glucoside	Flavonoids	Chalcones	1.12879e+06	1.34487e+06	803474	830720	819215	761321	1.30572e+06	1.10025e+06	1.44987e+06	C16408	ko00941,ko01110
Zblp006200	256.109	C16H16O3	[M+H]+	4-Hydroxy-4'-methoxydihydrochalcone	Flavonoids	Chalcones	92131.9	126060	111399	127081	147534	152467	129149	92870.2	142906	-	-
Zbmp008929	408.194	C25H28O5	[M+H]+	Xanthoangelol B	Flavonoids	Chalcones	62953.1	64397.3	90139.7	130142	98426.5	171772	181515	154899	143140	-	-
Lmsp004137	288.063	C15H12O6	[M+H]+	3,4,2',4',6'-Pentahydroxychalcone	Flavonoids	Chalcones	426820	621166	540210	569136	648478	1.00825e+06	737541	995043	872278	C15525	ko00941,ko01100,ko01110
Cmxp003975	450.116	C21H22O11	[M+H]+	Okanin-4'-O-glucoside(Marein)*	Flavonoids	Chalcones	449524	595051	242976	550098	701733	488624	1.00995e+06	705691	750272	-	-
Zmgp004436	508.122	C23H24O13	[M+H]+	Okanin-4'-(6''-O-acetyl)glucoside*	Flavonoids	Chalcones	923544	580469	946737	964176	931801	1.08184e+06	737747	691097	891193	-	-
Labn004865	434.121	C21H22O10	[M-H]-	Hydroxy isoliquiritigenin glucoside*	Flavonoids	Chalcones	1.2904e+06	1.74185e+06	1.34679e+06	1.49919e+06	1.10487e+06	1.20712e+06	1.21531e+06	818041	1.27956e+06	-	-
Zmhp001838	612.169	C27H32O16	[M+H]+	saffloquinoside D	Flavonoids	Chalcones	61365.9	85448.3	62015.2	69384.6	63218.8	64391.2	48324.9	42791.6	46186.8	-	-
Zmgp003335	612.169	C27H32O16	[M+H]+	Okanin-3',4'-di-O-glucoside*	Flavonoids	Chalcones	182530	262303	164500	337764	312755	242945	540637	244251	445843	-	-
Zbpn005555	436.137	C21H24O10	[M-H]-	Phloretin-4'-O-glucoside (Trilobatin)*	Flavonoids	Chalcones	824328	917789	665178	565224	534497	604841	1.08548e+06	521931	786865	-	-
Zmhp002431	594.159	C27H30O15	[M+H]+	saffloquinoside A	Flavonoids	Chalcones	61010	72280.1	161697	195034	200575	124448	485302	146771	273566	-	-
Cmxn004016	452.132	C21H24O11	[M-H]-	Dihydromarein	Flavonoids	Chalcones	423096	494117	407986	639512	604062	685717	630778	492541	643597	-	-
mws2118	436.137	C21H24O10	[M-H]-	Phloretin-2'-O-glucoside (Phlorizin)	Flavonoids	Chalcones	161451	126337	182383	168017	192385	213663	549664	243120	249717	C01604	ko00941,ko01110
mws0914	272.068	C15H12O5	[M-H]-	3,5,7-Trihydroxyflavanone (Pinobanksin)	Flavonoids	Flavanonols	736904	743167	1.01471e+06	419090	661147	497519	1.23432e+06	910073	1.15088e+06	C09826	ko00941
Zbxn003562	466.111	C21H22O12	[M-H]-	Taxifolin-2-O-glucoside	Flavonoids	Flavanonols	2.6411e+06	4.52451e+06	3.23826e+06	3.52693e+06	3.02461e+06	3.87894e+06	5.98586e+06	4.3454e+06	4.52029e+06	-	-
mws1094	288.063	C15H12O6	[M-H]-	Aromadendrin (Dihydrokaempferol)	Flavonoids	Flavanonols	300735	376514	404924	500400	364106	487987	706169	645027	1.16265e+06	C00974	ko00941,ko01100,ko01110
Lacn005143	650.221	C31H38O15	[M-H]-	xylosyl Phellamurin*	Flavonoids	Flavanonols	113003	208261	138853	288975	224659	419706	651832	308784	404483	-	-
Lmmn004625	450.116	C21H22O11	[M-H]-	Dihydrokaempferol-7-O-glucoside	Flavonoids	Flavanonols	1.23391e+06	996435	1.0544e+06	1.08364e+06	1.11049e+06	1.07175e+06	1.42474e+06	2.21079e+06	2.76913e+06	-	-
mws0044	304.058	C15H12O7	[M-H]-	Taxifolin(Dihydroquercetin)	Flavonoids	Flavanonols	9.86569e+06	1.37856e+07	1.33025e+07	2.78106e+07	1.84708e+07	3.23922e+07	4.84203e+07	3.22189e+07	5.55904e+07	C01617	ko00941,ko01100,ko01110
Lacn005442	664.237	C32H40O15	[M-H]-	Rhamnosyl Phellamurin	Flavonoids	Flavanonols	212958	185682	176744	167415	134128	228030	280375	225246	382725	-	-
Lmlp005236	450.116	C21H22O11	[M+H]+	Dihydrokaempferol-3-O-glucoside	Flavonoids	Flavanonols	860621	482884	423233	606408	709126	701107	802476	1.07115e+06	750050	-	-
Cmsp004086	302.079	C16H14O6	[M+H]+	Dihydrokaempferide	Flavonoids	Flavanonols	1.41966e+06	971979	2.0555e+06	3.02474e+06	2.68722e+06	2.19302e+06	2.46269e+06	1.42359e+06	2.69564e+06	-	-
mws1174	314.079	C17H14O6	[M-H]-	3-O-Acetylpinobanksin	Flavonoids	Flavanonols	18708.7	25916.3	19240.3	9865.09	20591.1	13521.2	28109.7	15265.4	21587.2	C16418	ko00941
Lmtn002796	450.116	C21H22O11	[M-H]-	Aromadendrin-7-O-glucoside*	Flavonoids	Flavanonols	2.62296e+06	2.59239e+06	2.47452e+06	3.49541e+06	3.25849e+06	3.48658e+06	3.03153e+06	2.50686e+06	3.15327e+06	-	-
mws0744	320.053	C15H12O8	[M-H]-	Dihydromyricetin (Ampelopsin)	Flavonoids	Flavanonols	101078	150022	90754.5	227141	175147	298232	296019	163183	260064	C02906	ko00941,ko01110
MWSslk049	482.121	C25H22O10	[M-H]-	Silibinin	Flavonoids	Flavanonols	12729.9	17009.3	14292.7	7316.95	6972.79	6835.58	17010.2	15725.4	13259.4	C07610	-
MWStz191	466.111	C21H22O12	[M+H]+	Taxifolin-3'-O-glucoside	Flavonoids	Flavanonols	137136	181775	217975	172515	294661	244808	379629	328066	321246	-	-
pmp000859	678.246	C40H38O10	[M+H]+	Guangsangon H1	Flavonoids	Flavanonols	3.60031e+06	4.95217e+06	4.47076e+06	6.95817e+06	5.5251e+06	4.11425e+06	5.23824e+06	1.46926e+06	4.31564e+06	-	-
Lacn005529	650.221	C31H38O15	[M-H]-	xylosyl phellodendroside*	Flavonoids	Flavanonols	113659	110879	172228	385645	276177	266149	134765	118528	114809	-	-
Lacp004439	680.232	C32H40O16	[M+H]+	GlucosylPhellamurin	Flavonoids	Flavanonols	22003.8	8406.55	15350.4	49613.8	39493	29887.7	22962	15596.3	22161.8	-	-
Zmdn002049	452.132	C21H24O11	[M-H]-	Epicatechin-4'-O-β-D-glucopyranoside*	Flavonoids	Flavanols	273902	380169	388745	259639	339907	441988	254958	218174	287170	-	-
Zmhn001257	452.132	C21H24O11	[M-H]-	Catechin-5-O-glucoside	Flavonoids	Flavanols	582208	570430	450868	1.34584e+06	996377	1.08802e+06	1.10002e+06	498051	914281	-	-
mws1422	274.084	C15H14O5	[M+H]+	Epiafzelechin	Flavonoids	Flavanols	148816	118496	162527	243571	249283	207175	208559	221569	265827	C12128	ko00941,ko01110
pmn001415	452.111	C24H20O9	[M-H]-	Catechin-(7,8-bc)-4β-(3,4-dihydroxyphenyl)-dihydro-2-(3H)-one*	Flavonoids	Flavanols	222938	288545	265708	256820	192833	201130	225214	155587	134988	-	-
ZBN0074	290.079	C15H14O6	[M-H]-	3',4,4',5,7-Pentahydroxyflavan (Luteoforol)	Flavonoids	Flavanols	266333	424092	217858	701353	753860	786411	537032	316387	441775	C05907	ko00941
MWSHY0065	290.079	C15H14O6	[M+H]+	Catechin	Flavonoids	Flavanols	179382	229257	290337	156551	174525	216133	406190	442449	189538	C06562	ko00941,ko01110
pmn001416	452.111	C24H20O9	[M-H]-	Catechin-(7,8-bc)-4α-(3,4-dihydroxyphenyl)-dihydro-2-(3H)-one*	Flavonoids	Flavanols	228897	258078	257058	207305	176058	189718	222765	120957	116943	-	-
Zmdn002400	452.132	C21H24O11	[M-H]-	Epicatechin-3'-O-β-D-glucopyranoside*	Flavonoids	Flavanols	6.45212e+06	9.57199e+06	7.16114e+06	5.89699e+06	5.31696e+06	7.33469e+06	8.63477e+06	6.52994e+06	5.32232e+06	-	-
pme3285	274.084	C15H14O5	[M+H]+	Afzelechin (3,5,7,4'-Tetrahydroxyflavan)	Flavonoids	Flavanols	45620	63715.1	71607.1	97058	74061.9	79056.8	121552	81012.1	76519.6	C09320	ko00941,ko01110
HJN041	452.132	C21H24O11	[M-H]-	Epicatechin glucoside*	Flavonoids	Flavanols	5.98884e+06	9.43686e+06	6.01329e+06	6.19153e+06	5.90984e+06	7.89973e+06	8.5745e+06	6.84849e+06	5.60742e+06	-	-
WaYn003347	480.163	C23H28O11	[M-H]-	Glochiflavanoside A	Flavonoids	Flavanols	617928	561594	550492	334269	393306	425906	444889	399585	303540	-	-
Zajn002491	452.132	C21H24O11	[M-H]-	catechin-4-β-D-galactopyranoside*	Flavonoids	Flavanols	6.43304e+06	9.68403e+06	6.94785e+06	6.0654e+06	5.16861e+06	7.49026e+06	9.04171e+06	7.01818e+06	5.38058e+06	-	-
Lmmp000897	610.132	C30H26O14	[M+H]+	Gallocatechin-(4α→8)-gallocatechin	Flavonoids	Flavanols	4.15228e+06	5.01221e+06	1.86913e+06	7.72596e+06	6.66476e+06	5.48371e+06	2.01138e+07	8.25727e+06	1.13533e+07	-	-
pmn001418	452.111	C24H20O9	[M-H]-	Cinchonain Id	Flavonoids	Flavanols	223808	263776	262313	300909	188512	200977	187445	117379	163214	-	-
Lmfn002823	452.111	C24H20O9	[M-H]-	Cinchonain Ib	Flavonoids	Flavanols	460607	531979	340341	502837	399792	406697	366517	179733	308702	C10217	-
HJN069	576.127	C30H24O12	[M-H]-	Tetrahydroxyflavan-(4α-8-epicatechin)*	Flavonoids	Flavanols	70285.1	54552.8	37314.4	27044.9	42083.4	31633.5	51542.8	67202.3	41145.1	-	-
Cmhn002057	404.168	C18H28O10	[M-H]-	2,7-Dimethyl-2,4-diene-deca-α,x-diacid 8-O-β-glucoside	Flavonoids	Tannin	1.58137e+06	1.64871e+06	1.62353e+06	1.84724e+06	1.45443e+06	1.40756e+06	1.04153e+06	853875	1553854	-	-
Hmdn001667	464.059	C20H16O13	[M-H]-	Ellagic acid-4-O-glucoside	Flavonoids	Tannin	9.2646e+06	1.80191e+07	1.71393e+07	4.08054e+07	2.4053e+07	3.01132e+07	4.18353e+07	1.88134e+07	2.70105e+07	-	-
Wayn005368	492.09	C22H20O13	[M-H]-	3,3'-Di-O-Methylellagic acid 4'-glucoside	Flavonoids	Tannin	289119	312074	328814	304607	256359	326575	257921	194039	367433	-	-
Wmmp000176	482.07	C20H18O14	[M+H]+	2,3-(s)-hexahydroxydibenzoyl glucose	Flavonoids	Tannin	53239.3	66304.8	97110.4	121158	129719	83982.4	132446	74694.7	128547	-	-
Lhxp102719	482.142	C22H26O12	[M+H]+	Curculigoside C	Flavonoids	Tannin	82870.3	251797	112729	215626	162752	225760	360427	95325.9	89408.7	-	-
ZBN0051	866.206	C45H38O18	[M-H]-	Arecatannin B1	Flavonoids	Tannin	5584.96	11796.5	6486.22	4473.7	5003.06	3655.48	6845.79	9304.75	4967.46	C17892	-
mws0836	578.142	C30H26O12	[M-H]-	Procyanidin B1	Flavonoids	Proanthocyanidins	36341.3	37969	35245.7	12842.6	18424.3	18376.7	37330.3	40210.8	22822.2	-	-
pme0436	578.142	C30H26O12	[M-H]-	Procyanidin B3*	Flavonoids	Proanthocyanidins	17671.7	46062.4	38428.2	10731.2	22662.5	13804.6	26822.7	29685.4	19265.4	-	-
pme0434	578.142	C30H26O12	[M-H]-	Procyanidin B2*	Flavonoids	Proanthocyanidins	50350.8	111207	40352.8	27235.4	20307.3	23872.7	39744.2	41808.6	25414.5	C17639	-
HJN049	576.127	C30H24O12	[M-H]-	2α,3α-Epoxy-5,7,3',4'-tetrahydroxyflavan-(4β-8-catechin)*	Flavonoids	Proanthocyanidins	70285.1	54552.8	37314.4	27044.9	42083.4	31633.5	51542.8	67202.3	41145.1	-	-
