# Supplementary material for: Integrated transcriptomic and metabolomic analyses elucidate the mechanism of flavonoid biosynthesis in the regulation of mulberry seed germination under salt stress
Source: BMC Plant Biol. 2024 Feb 21;24:132. doi: 10.1186/s12870-024-04804-3 (PMC10880279; doi:10.1186/s12870-024-04804-3)
Supplement: Supplementary file 1 — Supplementary material 1. [file 12870_2024_4804_MOESM1_ESM.zip › Supplementary Table/Table S3.xlsx]

## Sheet: Kmeans cluster
Table S3 K-means clustering analysis shows the dynamic accumulation of differential metabolites under different salt concentrations
Index	Sub class	Formula	Compounds	Class I	Class II	Ma0-1	Ma0-2	Ma0-3	Ma50-1	Ma50-2	Ma50-3	Ma100-1	Ma100-2	Ma100-3
Wbtn007183	1	C16H12O7	methyl 4,8-dihydroxy-6-methoxy-9-oxo-9H-xanthene-3-carboxylate	Flavonoids	Other Flavonoids	62822.9	47301.3	140058	160930	200635	235249	394393	87538.2	280509
mws0091	1	C21H20O12	Quercetin-3-O-glucoside (Isoquercitrin)	Flavonoids	Flavonols	3.34376e+06	4.01735e+06	4.23041e+06	7.94504e+06	6.47467e+06	6.7671e+06	8.93526e+06	6.41675e+06	8.09896e+06
Wbtn008360	1	C18H14O7	Methyl 4,8-dihydroxy-9-oxo-6-(2-oxopropyl)xanthene-3-carboxylate	Flavonoids	Other Flavonoids	33910.7	55049	58684.4	151136	117362	95365.8	112371	95281.4	126137
MWSHY0071	1	C15H10O4	Chrysin	Flavonoids	Flavones	702308	1.17718e+06	732887	1.98864e+06	1.87946e+06	2.48017e+06	2.62162e+06	1.64512e+06	2.00612e+06
Lacn005143	1	C31H38O15	xylosyl Phellamurin*	Flavonoids	Flavanonols	113003	208261	138853	288975	224659	419706	651832	308784	404483
Lmwp003442	1	C21H20O11	Amoenin	Flavonoids	Flavonols	7.7409e+06	9.63054e+06	6.48264e+06	1.99714e+07	1.6296e+07	9.92073e+06	2.80886e+07	1.38043e+07	2.08196e+07
Wbtn009443	1	C18H14O6	O-Demethylforbexanthone	Flavonoids	Other Flavonoids	24121.3	23875.3	20577.7	44691.2	47500.7	66782.3	77560.7	41678.3	50999.9
mws0059	1	C27H30O16	Quercetin-3-O-rutinoside (Rutin)	Flavonoids	Flavonols	1.55057e+07	1.56453e+07	1.96132e+07	3.94014e+07	4.11586e+07	3.69325e+07	4.12301e+07	2.60345e+07	3.86034e+07
Hmcp001658	1	C31H34O20	Isorhamnetin-3-O-(6''-malonyl)glucoside-7-O-glucoside	Flavonoids	Flavonols	143295	285255	85545.6	257810	388691	354168	456582	221925	419809
pmb0645	1	C28H34O16	Hesperetin-6-C-glucoside-7-O-glucoside	Flavonoids	Flavonols	691948	1.68695e+06	2.3017e+06	3.10793e+06	904210	3.28286e+06	4.37695e+06	2.70991e+06	2.85949e+06
Wbtp004753	1	C15H10O7	1,2,3,7,8-pentahydroxy-6-methylanthracene-9,10-dione*	Flavonoids	Other Flavonoids	2.37909e+06	2.34744e+06	2.46663e+06	5.42312e+06	5.75505e+06	4.3773e+06	4.7039e+06	4.98293e+06	5.16256e+06
pmp000824	1	C25H26O6	Sanggenol L	Flavonoids	Other Flavonoids	22456.4	11652.5	22956.6	33974.6	26117.1	27917.4	46126.2	20489.4	50984.3
Lmdp003286	1	C21H20O12	Isohyperoside	Flavonoids	Flavonols	9.53849e+06	1.47277e+07	1.44151e+07	2.40275e+07	1.86092e+07	2.17685e+07	3.23178e+07	2.36956e+07	2.38464e+07
pmp001311	1	C27H30O17	6-Hydroxykaempferol-7,6-O-Diglucoside	Flavonoids	Flavonols	1.3868e+07	1.64432e+07	2.14082e+07	3.39798e+07	2.62637e+07	3.10656e+07	5.4263e+07	3.27529e+07	3.16689e+07
Hmdn001667	1	C20H16O13	Ellagic acid-4-O-glucoside	Flavonoids	Tannin	9.2646e+06	1.80191e+07	1.71393e+07	4.08054e+07	2.4053e+07	3.01132e+07	4.18353e+07	1.88134e+07	2.70105e+07
Zbmp008929	1	C25H28O5	Xanthoangelol B	Flavonoids	Chalcones	62953.1	64397.3	90139.7	130142	98426.5	171772	181515	154899	143140
Lacn005887	1	C26H30O12	Noricariside	Flavonoids	Flavonols	314360	438192	686511	1.04436e+06	1.17492e+06	1.2811e+06	2.53456e+06	790812	1.48194e+06
MW0130883	1	C19H18O5	2-Methyl-5,7,8-trimethoxyisoflavone	Flavonoids	Flavones	2.79068e+06	4.80095e+06	2.64094e+06	8.96034e+06	6.53044e+06	1.0166e+07	1.22171e+07	6.50274e+06	8.16982e+06
pmp000822	1	C25H26O6	Sanggenol I	Flavonoids	Other Flavonoids	288627	335457	172940	825468	589491	865762	896962	509323	938005
mws0744	1	C15H12O8	Dihydromyricetin (Ampelopsin)	Flavonoids	Flavanonols	101078	150022	90754.5	227141	175147	298232	296019	163183	260064
Zmhp004034	1	C21H20O12	Rhodiolgin*	Flavonoids	Flavonols	539577	1.00165e+06	943930	1.87871e+06	1.29762e+06	1.61078e+06	2.30733e+06	1.60263e+06	1.41563e+06
pmn001583	1	C27H30O16	Quercetin-3-O-robinobioside	Flavonoids	Flavonols	1.90627e+07	2.0363e+07	1.96936e+07	4.3595e+07	4.76221e+07	4.28164e+07	5.05694e+07	3.46546e+07	4.5894e+07
pmp001309	1	C21H20O12	6-Hydroxykaempferol-7-O-glucoside	Flavonoids	Flavonols	1.53654e+07	3.89699e+07	3.35243e+07	7.20743e+07	3.9912e+07	6.30258e+07	8.29815e+07	5.35282e+07	4.48961e+07
Lmmp002995	1	C30H32O20	Quercetin-7-O-(2''-malonyl)glucosyl-5-O-glucoside	Flavonoids	Flavonols	156760	84703.9	201370	481458	732536	589709	460102	471179	646349
mws1033	1	C16H14O6	Homoeriodictyol	Flavonoids	Flavanones	173974	147952	140702	348089	237764	272252	390901	235615	343909
WaYp004612	1	C22H24O11	Sterubin 5-O-Glucoside*	Flavonoids	Flavanones	8.06693e+06	1.44789e+07	1.49611e+07	2.75391e+07	1.79052e+07	2.02271e+07	2.95865e+07	2.39574e+07	2.27404e+07
ZBN0191	1	C42H46O24	kaempferol-3-caffcoyldiglucoside-7-glucoside	Flavonoids	Flavonols	5578.44	6735.31	24621.8	28407.9	26672.3	27889.2	28085.8	24128.9	27219.7
ZBN0086	1	C33H40O19	Kaempferol-3-O-rutinoside-7-O-rhamnoside	Flavonoids	Flavonols	19061.2	18707.7	16387.7	57202	33119.5	32697.1	30683.1	32093.8	54274.9
Zjmp102016	1	C18H14O6	iso-ophiopogonone A	Flavonoids	Other Flavonoids	21749.1	13028.9	10876.9	25781.3	30988.2	23374.1	30527.4	32305.1	39062.4
MW0138670	1	C21H20O11	kaempferol 7-O-glucoside	Flavonoids	Flavones	33441	51860.4	30067.3	80621.7	81609.2	93467.3	98523.1	76206.4	115330
MWS20145	1	C21H22O11	Eriodictyol-7-O-glucoside*	Flavonoids	Flavanones	345515	435182	543115	686585	627585	1.17877e+06	944583	630675	1.26119e+06
Zjhp090608	2	C17H18O5	Polygonatone D	Flavonoids	Other Flavonoids	46885.1	49844.9	36973.8	343723	353590	41994.1	18265.3	31773.4	38528.5
Lmmp002463	2	C28H32O16	Sexangularetin-3-O-glucoside-7-O-rhamnoside*	Flavonoids	Flavonols	594419	474850	449632	798099	795558	690752	328861	206421	410290
Zblp004717	2	C28H32O16	3'-methoxyquercetin-3-O-L-rhamnosyl(1→2)-glucopyranoside*	Flavonoids	Flavonols	307814	453267	221835	743871	721302	708130	302796	174551	449263
Lmmp005125	2	C16H14O4	Pinostrobin Chalcone	Flavonoids	Chalcones	35553.1	37489.7	31511.6	68881.4	72865.5	66234.1	56732.2	19219.7	17835
Zbmp011350	2	C21H22O4	4-Hydroxyderricin	Flavonoids	Chalcones	114185	140199	141417	321375	125949	120812	97370.4	82820.2	87250.8
MWSHY0156	2	C21H20O6	β-Anhydroicaritin	Flavonoids	Other Flavonoids	31142.6	36482.8	30016.9	68652.6	43076.9	48916.7	19380	21047.3	35110.7
MWSHY0135	2	C28H32O16	Isorhamnetin-3-O-rutinoside (Narcissin)	Flavonoids	Flavonols	491836	487721	436943	848462	763791	703603	281143	192053	428747
pmp000811	2	C20H18O6	Morachalcone C	Flavonoids	Chalcones	97040.1	86337.2	156903	292639	208600	264679	160424	81704.4	109829
Lakn002234	2	C27H34O16	Catechin glucosyl glucoside	Flavonoids	Flavones	565206	544932	655580	674113	752187	941832	455423	289498	393752
pmp000835	2	C25H26O7	Sanggenol F	Flavonoids	Other Flavonoids	54905.5	65188.1	81746.5	151424	116837	99238	32344.5	40924.8	73573.8
Lmnp002961	2	C23H24O12	Cirsiliol-8-C-glucoside	Flavonoids	Flavones	81964.5	178959	66934	226824	123995	155240	73161.8	102733	61461.8
pmb0626	2	C33H40O20	Apigenin-6-C-glucoside-7-O-Sophoroside	Flavonoids	Flavones	82924.4	70980.1	60774.7	166183	79861.8	104144	49617.6	41255.1	41555.8
Lacn005529	2	C31H38O15	xylosyl phellodendroside*	Flavonoids	Flavanonols	113659	110879	172228	385645	276177	266149	134765	118528	114809
Zmsp003339	2	C34H42O21	3-{[3,4-dihydroxy-6-(hydroxymethyl)-5-{[3,4,5-trihydroxy-6-(hydroxymethyl)oxan-2-yl]oxy}oxan-2-yl]oxy}-5-hydroxy-7-methoxy-2-(4-{[3,4,5-trihydroxy-6-(hydroxymethyl)oxan-2-yl]oxy}phenyl)chromen-4-one	Flavonoids	Flavonols	35478.8	43141.5	38299.9	63018.1	77784.4	68569.5	39973.1	7281.98	42183.6
Smnp004333	2	C28H28O12	2''-O-Feruloyl aloesin	Flavonoids	Other Flavonoids	96092.5	289105	156269	269953	268232	286646	81695	179838	141080
Lazp002140	2	C33H40O20	Chrysoeriol glucosyl xylosyl glucoside	Flavonoids	Flavones	1.47846e+06	902199	1.206e+06	1.98163e+06	1.70884e+06	1.2356e+06	647650	424564	972233
Hmgp002080	2	C28H32O17	Patuletin-7-O-rutinoside	Flavonoids	Flavonols	100783	106224	120649	156581	170749	167039	56068.1	62983.9	107912
MWSslk237	3	C22H22O11	Hispidulin-7-O-glucoside(Homoplantaginin)*	Flavonoids	Flavones	1.44522e+07	1.87094e+07	1.63818e+07	1.33488e+07	1.09609e+07	9.59329e+06	6.75877e+06	7.6614e+06	9.69534e+06
Zmjp010694	3	C19H18O7	5-Hydroxy-3,7,3',4'-tetramethoxyflavone (Retusin)	Flavonoids	Flavones	3.5052e+06	3.51038e+06	7.42497e+06	36173.5	52839.9	19051.5	24776.2	90320.7	25675.4
MWSN0163	3	C25H22O10	Isosilybin	Flavonoids	Flavanones	22099.7	17394.9	12804.2	5228.57	7943.32	9795.74	16523.4	19941.3	13829.9
Lmfn005486	3	C15H10O9S	Kaempferol-3-O-sulfonate	Flavonoids	Flavonols	109912	75068.8	175461	1312.41	7574.22	2223.75	49463.5	27164.1	33774.6
MW0139750	3	C28H32O15	Spinosin	Flavonoids	Flavones	631699	724300	975624	609309	445695	441367	445190	269672	396000
mws0836	3	C30H26O12	Procyanidin B1	Flavonoids	Proanthocyanidins	36341.3	37969	35245.7	12842.6	18424.3	18376.7	37330.3	40210.8	22822.2
MWSN0042	3	C21H22O5	Xanthohumol	Flavonoids	Chalcones	5283.33	6460.52	4230.68	4296.85	2373.75	3352.98	2359.16	2372.26	2428.51
pme0436	3	C30H26O12	Procyanidin B3*	Flavonoids	Proanthocyanidins	17671.7	46062.4	38428.2	10731.2	22662.5	13804.6	26822.7	29685.4	19265.4
HJN090	3	C21H22O10	Butin-7-O-glucoside*	Flavonoids	Flavanones	1.76326e+06	1.7461e+06	1.93741e+06	1.33208e+06	1.0517e+06	1.12852e+06	1.2366e+06	613858	812263
ZINC4349710	3	C23H24O13	Syringetin-3-o-glucoside	Flavonoids	Flavonols	1.40578e+06	667709	954189	700473	770518	893317	638484	392301	352158
Lasp012237	3	C26H28O5	(2S')-7,4'-Dihydroxy-5'-aldehyde-8,3'-(3'-methylbut-2'-enyl)flavanone	Flavonoids	Flavanones	178097	202182	168397	99475.6	104133	123623	95852.5	79707.6	96817.7
Zjhp090611	3	C18H18O5	(3S)-5,7-dihydroxy-3-[(4-methoxyphenyl)methyl]-6-methyl-2,3-dihydrochromen-4-one*	Flavonoids	Other Flavonoids	50328.6	79212.6	37241	8742.25	18567	34140.1	29260.7	64477.4	51526.9
Lmsp010424	3	C20H20O7	3,4',5,6,7-Pentamethoxyflavone	Flavonoids	Flavones	87196	79616.3	78297.5	22750.1	18513.1	20171.9	61704.4	53224.4	51757.1
pme1611	3	C21H22O10	Isohemiphloin	Flavonoids	Flavanones	142243	161538	132592	38733.6	36628.7	96326.4	129153	165520	116291
MWSslk049	3	C25H22O10	Silibinin	Flavonoids	Flavanonols	12729.9	17009.3	14292.7	7316.95	6972.79	6835.58	17010.2	15725.4	13259.4
GQ512001	3	C33H40O21	Quercetin-3-O-glucosyl(1→3)rhamnosyl(1→6)Galactoside	Flavonoids	Flavonols	20212.9	35655.6	28758.9	9626.78	12183.9	7610.14	15673.9	9137.98	10130.8
pmb0639	3	C33H40O20	Apigenin-8-C-glucoside-7-O-Sophoroside	Flavonoids	Flavones	241374	204085	329568	95889.8	180257	95041	132892	300340	162664
pme0434	3	C30H26O12	Procyanidin B2*	Flavonoids	Proanthocyanidins	50350.8	111207	40352.8	27235.4	20307.3	23872.7	39744.2	41808.6	25414.5
Lmbp002336	3	C27H30O16	Quercetin-3-O-(2''-O-rhamnosyl)galactoside*	Flavonoids	Flavonols	133071	36450.8	81583	9	9	9	52893	61124.8	102334
Zmhp003716	3	C27H30O16	Rhodionidin*	Flavonoids	Flavonols	133071	36450.8	81583	9	9	9	52893	61124.8	102334
MWSN0169	3	C21H20O11	Quercetin-3-O-rhamnoside(Quercitrin)	Flavonoids	Flavonols	29773.6	32409.4	161493	20630.4	27168.3	22995.6	92028.5	26134.6	35245.5
Hmlp006326	4	C16H16O4	2',4'-dihydroxy-4-methoxydihydrochalcone	Flavonoids	Chalcones	1.44521e+07	2.47826e+07	1.28356e+07	5.43367e+07	3.07386e+07	3.17016e+07	3.72349e+07	2.08905e+07	2.77138e+07
HJN055	4	C21H24O10	Dihydrocharcone-4'-O-glucoside*	Flavonoids	Chalcones	333953	354502	354615	714523	721826	740868	631965	401758	671355
Hmcn001884	4	C21H20O12	6-Hydroxyluteolin 5-glucoside	Flavonoids	Flavones	9.57836e+06	2.15358e+07	1.71152e+07	4.13647e+07	2.82625e+07	3.49478e+07	4.68255e+07	1.9679e+07	2.45988e+07
MWSmce108	4	C15H12O5	Butein	Flavonoids	Chalcones	1.41936e+07	2.4923e+07	1.34439e+07	5.36769e+07	2.94249e+07	3.13499e+07	3.74474e+07	2.20042e+07	2.83238e+07
Wbtp004961	4	C15H10O7	1,2,4,5-tetrahydroxy-7-(hydroxymethyl)anthracene-9,10-dione*	Flavonoids	Other Flavonoids	1.40146e+06	1.17622e+06	1.91581e+06	5.17459e+06	2.21166e+06	2.18355e+06	2.69496e+06	1.23582e+06	2.71628e+06
Hmmp008597	4	C16H14O4	4,4'-Dihydroxy-2'-methoxychalcone (3-Deoxysappanchalcone)	Flavonoids	Chalcones	102306	96112.6	105328	247784	216556	252492	199025	160204	255532
Zmhn001257	4	C21H24O11	Catechin-5-O-glucoside	Flavonoids	Flavanols	582208	570430	450868	1.34584e+06	996377	1.08802e+06	1.10002e+06	498051	914281
Laxp005948	4	C22H26O10	7,2'‑dihydroxy‑4'‑methoxy‑isoflavanol glucoside	Flavonoids	Other Flavonoids	750768	1.12006e+06	719817	2.14652e+06	1.70255e+06	1.38203e+06	1.81824e+06	934790	1.58852e+06
ZBN0074	4	C15H14O6	3',4,4',5,7-Pentahydroxyflavan (Luteoforol)	Flavonoids	Flavanols	266333	424092	217858	701353	753860	786411	537032	316387	441775
Lmyn004037	4	C28H26O15	Eriodictyol-7-O-(6''-O-galloyl)glucoside	Flavonoids	Flavanones	76345.9	114412	70512.2	212978	174633	203455	183915	122450	159554
mws0061	4	C21H20O12	Quercetin-3-O-galactoside (Hyperin)	Flavonoids	Flavonols	1.30807e+06	3.16338e+06	2.70676e+06	5.84386e+06	4.28865e+06	4.55426e+06	6.11731e+06	2.88377e+06	3.93735e+06
Lmyp004617	4	C21H22O9	Pinocembrin-7-O-glucoside (Pinocembroside)	Flavonoids	Flavanones	29661.6	34378.3	32906.9	85051.9	86989.2	84286.4	58293.9	55859.3	70506.6
MWSHY0140	4	C16H12O4	3-Hydroxy-3'-methoxyflavone	Flavonoids	Flavones	114357	174008	152471	402252	228860	286536	185521	159123	290349
pmn001642	4	C23H20O13	Kaempferol-3-O-(2''-O-acetyl)glucuronide	Flavonoids	Flavonols	49407.9	111566	76643.2	228342	102117	207049	132710	106292	125152
Hmgp001927	4	C28H32O18	Patuletin-7-O-gentiobioside	Flavonoids	Flavonols	20321.1	6229.4	26381.3	44342.8	30877.5	34937.7	31158.5	29338.1	30323.9
Hagn002801	4	C20H18O8	5,6,7,5'-tetramethoxy-3',4'-methylenedioxyflavonoid	Flavonoids	Flavones	30649.3	35227.5	57002	166429	101482	81067.9	79706.3	45462	78542.1
Lmmp002755	4	C33H40O21	Quercetin-7-O-rutinoside-4'-O-glucoside	Flavonoids	Flavonols	10502.8	2894.3	15005	18076.8	16675	29424.5	17821.8	3244.48	13425.2
Lacp004439	4	C32H40O16	GlucosylPhellamurin	Flavonoids	Flavanonols	22003.8	8406.55	15350.4	49613.8	39493	29887.7	22962	15596.3	22161.8
mws1068	5	C15H10O6	Kaempferol (3,5,7,4'-Tetrahydroxyflavone)	Flavonoids	Flavonols	90463.2	115954	48068.3	44988.2	44540.8	44799.9	195249	154450	168338
pme1201	5	C15H14O5	Phloretin	Flavonoids	Chalcones	159327	187304	115266	68414.7	82118.5	81915.3	217052	118848	213605
Hmbp002730	5	C15H10O6	Isoscutellarein	Flavonoids	Flavones	778113	1.57047e+06	277059	3.99296e+06	1.36745e+06	2.24768e+06	7.57492e+06	2.81409e+06	5.63305e+06
Lmqn006260	5	C15H10O7	2',3',4',5,7-Pentahydroxyflavone*	Flavonoids	Flavones	2.64491e+06	3.17059e+06	1.44068e+06	1.52347e+06	1.88979e+06	1.52542e+06	5.42476e+06	5.13862e+06	4.21882e+06
Wbtn006810	5	C15H12O6	6,7-dihydroxy-1,3-dimethoxyxanthen-9-one	Flavonoids	Other Flavonoids	446125	596533	433448	487502	577355	584816	1.54735e+06	799697	1.45057e+06
Zmpn004713	5	C15H10O7	Isoetin (5,7,2',4',5'-Pentahydroxyflavone)	Flavonoids	Flavones	625561	493708	263536	1.11041e+06	582547	950223	1.82397e+06	1.0456e+06	1.43338e+06
zjzp122722	5	C15H12O6	1,7-Dihydroxy-3,6-dimethoxyxanthone(iso-1)	Flavonoids	Other Flavonoids	2.00743e+06	2.23951e+06	1.95007e+06	3.7548e+06	2.9794e+06	3.63912e+06	8.27118e+06	4.049e+06	8.64573e+06
pme3514	5	C15H10O7	Morin*	Flavonoids	Flavonols	3.013e+06	2.88117e+06	1.3942e+06	1.20982e+06	1.6418e+06	1.53429e+06	4.47956e+06	4.88731e+06	4.14975e+06
Ybnn006457	5	C16H14O6	Artocarpanone	Flavonoids	Flavanones	3.24333e+06	2.89264e+06	1.43374e+06	1.25034e+06	1.67867e+06	1.50449e+06	4.45539e+06	5.04733e+06	4.3716e+06
pmp000638	5	C20H18O6	8-Prenylkaempferol	Flavonoids	Flavonols	715092	735508	243721	993297	828720	1.15055e+06	2.58362e+06	945869	1.46738e+06
Jmgn005927	5	C15H12O6	2-hydroxynaringenin	Flavonoids	Flavanones	1.95713e+06	2.06979e+06	1.77785e+06	3.61636e+06	2.87247e+06	3.442e+06	9.06068e+06	4.26012e+06	8.43065e+06
pmp000804	5	C19H20O4	Isobavachalcone D	Flavonoids	Chalcones	340059	55977.1	281339	227345	207020	201522	865367	606930	961339
Lamn006527	5	C15H12O6	Drimiopsin C	Flavonoids	Other Flavonoids	479558	614584	688470	826038	621254	741125	1.0867e+06	1.0946e+06	1.81265e+06
Lmqn009304	5	C19H18O5	Eucalyptin (5-Hydroxy-7,4'-dimethoxy-6,8-dimethylflavone)	Flavonoids	Flavanones	427949	217136	156604	134596	116464	143618	473109	508602	412187
Zbqn006065	5	C15H10O6	3,5,7,2'-Tetrahydroxyflavone; Datiscetin	Flavonoids	Flavones	126684	257890	56650.2	527308	201359	325221	1.04203e+06	450903	811377
ZBN0062	5	C15H10O5	Apigenin; 4',5,7-Trihydroxyflavone	Flavonoids	Flavones	32698	25890.9	14514.9	39806.5	23715.9	34106.1	81433.8	58054.6	86652.4
mws0914	5	C15H12O5	3,5,7-Trihydroxyflavanone (Pinobanksin)	Flavonoids	Flavanonols	736904	743167	1.01471e+06	419090	661147	497519	1.23432e+06	910073	1.15088e+06
Hmhn006723	5	C16H14O6	Disporopsin	Flavonoids	Flavones	1.117e+06	1.12476e+06	532791	422014	621156	551794	1.67675e+06	1.8178e+06	1.55383e+06
pmp000809	5	C20H18O6	Sanggenon H	Flavonoids	Other Flavonoids	3.77256e+06	3.62896e+06	901282	4.642e+06	5.00407e+06	4.89897e+06	1.44179e+07	4.31727e+06	8.34241e+06
pmp000356	5	C20H18O6	Isolicoflavonol	Flavonoids	Flavonols	3.65133e+06	3.43517e+06	841604	4.8253e+06	4.83522e+06	4.76749e+06	1.62215e+07	4.5583e+06	7.82847e+06
Zjhp090622	5	C19H20O6	(3R)-5,7-dihydroxy-6,8-dimethyl-3-(2'-hydroxy-4'-methoxybenzyl)-chroman-4-one*	Flavonoids	Other Flavonoids	36533.4	63163	31889.9	68286.2	40470.6	50547.7	78074	123471	122771
Wbtp005613	5	C15H10O7	robustaquinone F*	Flavonoids	Other Flavonoids	7.80255e+06	7.41271e+06	4.34e+06	2.39752e+06	5.02072e+06	4.44446e+06	1.12091e+07	1.11922e+07	8.7413e+06
mws1094	5	C15H12O6	Aromadendrin (Dihydrokaempferol)	Flavonoids	Flavanonols	300735	376514	404924	500400	364106	487987	706169	645027	1.16265e+06
pmp000814	5	C25H26O5	Kuwanon S	Flavonoids	Other Flavonoids	27354.6	25747.8	23505.4	11008.4	10622.2	14096	22869.2	49291.3	50390.1
Wbtp005759	5	C15H10O7	1,2,5,7,8-pentahydroxy-3-methylanthracene-9,10-dione*	Flavonoids	Other Flavonoids	7.6302e+06	7.7353e+06	3.88833e+06	2.25983e+06	4.89313e+06	4.70662e+06	1.12202e+07	1.16151e+07	8.48873e+06
mws0044	5	C15H12O7	Taxifolin(Dihydroquercetin)	Flavonoids	Flavanonols	9.86569e+06	1.37856e+07	1.33025e+07	2.78106e+07	1.84708e+07	3.23922e+07	4.84203e+07	3.22189e+07	5.55904e+07
mws1329	5	C21H20O12	Quercetin-7-O-glucoside*	Flavonoids	Flavonols	5.5546e+06	7.70455e+06	6.31871e+06	1.05121e+07	8.31227e+06	9.82386e+06	1.60294e+07	1.10452e+07	1.22281e+07
pmn001716	5	C21H20O11	Carthamone*	Flavonoids	Chalcones	782594	1.34633e+06	801482	1.85976e+06	1.11369e+06	889410	3.56123e+06	1.16304e+06	1.88043e+06
pme0088	5	C15H10O6	Luteolin (5,7,3',4'-Tetrahydroxyflavone)	Flavonoids	Flavones	377417	726413	136877	1.70213e+06	603674	1.0238e+06	3.20409e+06	1.37826e+06	2.69997e+06
MW0132759	5	C15H10O5	3,5-Dihydroxy-2-(4-hydroxyphenyl)chromen-4-one	Flavonoids	Flavones	110512	68438.2	70724.1	45403.9	22490.4	42846.5	263317	224573	143449
ZBN0218	5	C23H24O12	Tricin-5-O-Glucoside	Flavonoids	Flavones	280565	436592	314133	443093	534132	743151	1.11077e+06	990268	1.027e+06
Lcsn003955	5	C15H12O6	Maesopsin	Flavonoids	Other Flavonoids	699728	892555	989661	1.15195e+06	895379	1.11061e+06	1.42628e+06	1.59693e+06	2.62687e+06
Wbtp006052	5	C15H10O6	Protoapigenone	Flavonoids	Other Flavonoids	3.32567e+06	6.21253e+06	1.57048e+06	1.46235e+07	5.66097e+06	1.04288e+07	3.02811e+07	1.2199e+07	2.1411e+07
Zjhp090620	5	C19H20O6	5,7-dihydroxy-6,8-dimethyl-3(R,S)-(3'-hydroxy-4'-methoxybenzyl)-chroman-4-one*	Flavonoids	Other Flavonoids	28754.7	50929.2	21194.4	60630.1	42407.7	53720.2	76584	116911	129127
Wbtn005071	5	C21H22O12	2,5-dihydroxy-1,6-dimethoxy-8-{[(2s,3r,4s,5s,6r)-3,4,5-trihydroxy-6-(hydroxymethyl)oxan-2-yl]oxy}xanthen-9-one	Flavonoids	Other Flavonoids	167255	272558	243793	247310	241738	309334	952862	307037	905188
pmb3053	5	C27H24O11	Tricin-4'-O-eudesmic acid	Flavonoids	Flavones	17259.7	11205.4	10443.7	7394.17	6022.12	8479.33	27063.3	26685.6	24309.3
Zblp004976	5	C17H18O5	2,4'-Dihydroxy-4,6-dimethoxydihydrochalcone	Flavonoids	Chalcones	283794	244861	134396	71933.8	230936	272095	535587	462142	362485
Lmyn006227	5	C15H10O5	Galangin (3,5,7-Trihydroxyflavone)	Flavonoids	Flavones	32607.6	25654.3	11519.7	38972.9	19392.4	34148.4	76798.9	54494.2	85255.6
pmb0618	5	C28H34O16	Hesperetin-8-C-glucoside-3'-O-glucoside	Flavonoids	Flavonols	6.94127e+06	1.01237e+07	1.25102e+07	1.54624e+07	1.36744e+07	1.36594e+07	2.82847e+07	1.70372e+07	1.5263e+07
ZBN0255	5	C33H30O16	Tricin-7-O-(2''-feruloyl)glucuronide	Flavonoids	Flavones	242436	150070	98106.5	52265.2	56470.6	64410.9	909485	607319	859288
mws0855	5	C15H10O8	Gossypetin(3,3',4',5,7,8-Hexahydroxyflavone)	Flavonoids	Flavonols	12754.6	45531.5	16933.8	44948.4	42386.4	54258.7	85924.5	46919	94447.2
Smbn003459	5	C15H12O6	Carthamidin	Flavonoids	Flavanones	29395.7	29657	26344	33366.8	30961.8	35179.8	43971.8	48700.1	83817.7
mws2627	5	C16H12O7	Tamarixetin (3,3',5,7-Tetrahydroxy-4'-Methoxyflavone)	Flavonoids	Flavonols	65005.1	47529.6	56237.3	42329.1	27204.8	31184.6	71880.5	93373.9	39337
MWSslk185	5	C20H20O8	5-Demethylnobiletin; 5-Hydroxy-6,7,8,3',4'-Pentamethoxyflavone*	Flavonoids	Flavones	11850.1	12110.7	6456.42	10035	8109.02	17973.2	30007.5	17785.9	27473.5
Wagp010987	5	C20H20O8	5-Hydroxy-3,7,8,3',4'-Pentamethoxyflavone*	Flavonoids	Flavones	11850.1	12110.7	6456.42	10035	8109.02	17973.2	30007.5	17785.9	27473.5
Wbtn014060	5	C23H22O5	Nigrolineaxanthone K	Flavonoids	Other Flavonoids	152233	253140	142463	114709	149103	241014	333334	399687	320122
Lmmp000897	5	C30H26O14	Gallocatechin-(4α→8)-gallocatechin	Flavonoids	Flavanols	4.15228e+06	5.01221e+06	1.86913e+06	7.72596e+06	6.66476e+06	5.48371e+06	2.01138e+07	8.25727e+06	1.13533e+07
Zmgp003335	5	C27H32O16	Okanin-3',4'-di-O-glucoside*	Flavonoids	Chalcones	182530	262303	164500	337764	312755	242945	540637	244251	445843
Hmpp002612	5	C27H30O16	Luteolin-7-O-gentiobioside*	Flavonoids	Flavones	3.94827e+06	5.1014e+06	2.28719e+06	6.87683e+06	6.97988e+06	5.8856e+06	1.87135e+07	7.25465e+06	1.17352e+07
Zbjn004215	5	C27H30O16	Kaempferol-3-O-sophoroside	Flavonoids	Flavonols	174915	220185	86153.5	184499	148996	143843	464259	198808	490767
Zmhp002431	5	C27H30O15	saffloquinoside A	Flavonoids	Chalcones	61010	72280.1	161697	195034	200575	124448	485302	146771	273566
Lssp210056	5	C21H20O12	Quercetin3-O-galactoside*	Flavonoids	Other Flavonoids	157125	243079	468195	286515	893890	248186	519943	653107	1.03286e+06
Lmbp002592	5	C27H30O16	Kaempferol-3,7-O-diglucoside*	Flavonoids	Flavonols	4.09471e+06	4.86027e+06	2.16571e+06	7.3904e+06	6.20362e+06	5.03763e+06	1.8018e+07	6.87419e+06	1.35807e+07
Zmap007870	5	C16H14O6	Blumeatin	Flavonoids	Flavanones	6913.02	4347.89	50009.7	7463.79	24955.4	13485	33104.6	45126.3	41467.8
Zbjp003056	5	C27H30O16	Orientin-7-O-glucoside*	Flavonoids	Flavones	4.79949e+06	5.31419e+06	3.24498e+06	9.16304e+06	6.41379e+06	6.52913e+06	2.74118e+07	9.71554e+06	1.33461e+07
Zbzp003056	5	C27H30O16	Isoorientin-7-O-glucoside*	Flavonoids	Flavones	2.88707e+06	3.46369e+06	1.75922e+06	4.38953e+06	4.52118e+06	3.85708e+06	1.4202e+07	5.71665e+06	8.09464e+06
mws2118	5	C21H24O10	Phloretin-2'-O-glucoside (Phlorizin)	Flavonoids	Chalcones	161451	126337	182383	168017	192385	213663	549664	243120	249717
Hmgp001996	5	C15H10O8	Quercetagetin; 3,3',4',5,6,7-Hexahydroxyflavone	Flavonoids	Flavonols	49029.4	59929.8	30789.9	157063	67630.7	80980.1	222468	327022	299159

## Sheet: Sub class 1 and 5
Index	Sub class	Formula	Compounds	Class I	Class II	Ma0-1	Ma0-2	Ma0-3	Ma50-1	Ma50-2	Ma50-3	Ma100-1	Ma100-2	Ma100-3
mws0044	5	C15H12O7	Taxifolin(Dihydroquercetin)	Flavonoids	Flavanonols	9.86569e+06	1.37856e+07	1.33025e+07	2.78106e+07	1.84708e+07	3.23922e+07	4.84203e+07	3.22189e+07	5.55904e+07
pmn001583	1	C27H30O16	Quercetin-3-O-robinobioside	Flavonoids	Flavonols	1.90627e+07	2.0363e+07	1.96936e+07	4.3595e+07	4.76221e+07	4.28164e+07	5.05694e+07	3.46546e+07	4.5894e+07
pmp001309	1	C21H20O12	6-Hydroxykaempferol-7-O-glucoside	Flavonoids	Flavonols	1.53654e+07	3.89699e+07	3.35243e+07	7.20743e+07	3.9912e+07	6.30258e+07	8.29815e+07	5.35282e+07	4.48961e+07
mws0059	1	C27H30O16	Quercetin-3-O-rutinoside (Rutin)	Flavonoids	Flavonols	1.55057e+07	1.56453e+07	1.96132e+07	3.94014e+07	4.11586e+07	3.69325e+07	4.12301e+07	2.60345e+07	3.86034e+07
pmp001311	1	C27H30O17	6-Hydroxykaempferol-7,6-O-Diglucoside	Flavonoids	Flavonols	1.3868e+07	1.64432e+07	2.14082e+07	3.39798e+07	2.62637e+07	3.10656e+07	5.4263e+07	3.27529e+07	3.16689e+07
Hmdn001667	1	C20H16O13	Ellagic acid-4-O-glucoside	Flavonoids	Tannin	9.2646e+06	1.80191e+07	1.71393e+07	4.08054e+07	2.4053e+07	3.01132e+07	4.18353e+07	1.88134e+07	2.70105e+07
Lmdp003286	1	C21H20O12	Isohyperoside	Flavonoids	Flavonols	9.53849e+06	1.47277e+07	1.44151e+07	2.40275e+07	1.86092e+07	2.17685e+07	3.23178e+07	2.36956e+07	2.38464e+07
WaYp004612	1	C22H24O11	Sterubin 5-O-Glucoside*	Flavonoids	Flavanones	8.06693e+06	1.44789e+07	1.49611e+07	2.75391e+07	1.79052e+07	2.02271e+07	2.95865e+07	2.39574e+07	2.27404e+07
Wbtp006052	5	C15H10O6	Protoapigenone	Flavonoids	Other Flavonoids	3.32567e+06	6.21253e+06	1.57048e+06	1.46235e+07	5.66097e+06	1.04288e+07	3.02811e+07	1.2199e+07	2.1411e+07
Lmwp003442	1	C21H20O11	Amoenin	Flavonoids	Flavonols	7.7409e+06	9.63054e+06	6.48264e+06	1.99714e+07	1.6296e+07	9.92073e+06	2.80886e+07	1.38043e+07	2.08196e+07
pmb0618	5	C28H34O16	Hesperetin-8-C-glucoside-3'-O-glucoside	Flavonoids	Flavonols	6.94127e+06	1.01237e+07	1.25102e+07	1.54624e+07	1.36744e+07	1.36594e+07	2.82847e+07	1.70372e+07	1.5263e+07
Lmbp002592	5	C27H30O16	Kaempferol-3,7-O-diglucoside*	Flavonoids	Flavonols	4.09471e+06	4.86027e+06	2.16571e+06	7.3904e+06	6.20362e+06	5.03763e+06	1.8018e+07	6.87419e+06	1.35807e+07
Zbjp003056	5	C27H30O16	Orientin-7-O-glucoside*	Flavonoids	Flavones	4.79949e+06	5.31419e+06	3.24498e+06	9.16304e+06	6.41379e+06	6.52913e+06	2.74118e+07	9.71554e+06	1.33461e+07
mws1329	5	C21H20O12	Quercetin-7-O-glucoside*	Flavonoids	Flavonols	5.5546e+06	7.70455e+06	6.31871e+06	1.05121e+07	8.31227e+06	9.82386e+06	1.60294e+07	1.10452e+07	1.22281e+07
Hmpp002612	5	C27H30O16	Luteolin-7-O-gentiobioside*	Flavonoids	Flavones	3.94827e+06	5.1014e+06	2.28719e+06	6.87683e+06	6.97988e+06	5.8856e+06	1.87135e+07	7.25465e+06	1.17352e+07
Lmmp000897	5	C30H26O14	Gallocatechin-(4α→8)-gallocatechin	Flavonoids	Flavanols	4.15228e+06	5.01221e+06	1.86913e+06	7.72596e+06	6.66476e+06	5.48371e+06	2.01138e+07	8.25727e+06	1.13533e+07
Wbtp005613	5	C15H10O7	robustaquinone F*	Flavonoids	Other Flavonoids	7.80255e+06	7.41271e+06	4.34e+06	2.39752e+06	5.02072e+06	4.44446e+06	1.12091e+07	1.11922e+07	8.7413e+06
zjzp122722	5	C15H12O6	1,7-Dihydroxy-3,6-dimethoxyxanthone(iso-1)	Flavonoids	Other Flavonoids	2.00743e+06	2.23951e+06	1.95007e+06	3.7548e+06	2.9794e+06	3.63912e+06	8.27118e+06	4.049e+06	8.64573e+06
Wbtp005759	5	C15H10O7	1,2,5,7,8-pentahydroxy-3-methylanthracene-9,10-dione*	Flavonoids	Other Flavonoids	7.6302e+06	7.7353e+06	3.88833e+06	2.25983e+06	4.89313e+06	4.70662e+06	1.12202e+07	1.16151e+07	8.48873e+06
Jmgn005927	5	C15H12O6	2-hydroxynaringenin	Flavonoids	Flavanones	1.95713e+06	2.06979e+06	1.77785e+06	3.61636e+06	2.87247e+06	3.442e+06	9.06068e+06	4.26012e+06	8.43065e+06
pmp000809	5	C20H18O6	Sanggenon H	Flavonoids	Other Flavonoids	3.77256e+06	3.62896e+06	901282	4.642e+06	5.00407e+06	4.89897e+06	1.44179e+07	4.31727e+06	8.34241e+06
MW0130883	1	C19H18O5	2-Methyl-5,7,8-trimethoxyisoflavone	Flavonoids	Flavones	2.79068e+06	4.80095e+06	2.64094e+06	8.96034e+06	6.53044e+06	1.0166e+07	1.22171e+07	6.50274e+06	8.16982e+06
mws0091	1	C21H20O12	Quercetin-3-O-glucoside (Isoquercitrin)	Flavonoids	Flavonols	3.34376e+06	4.01735e+06	4.23041e+06	7.94504e+06	6.47467e+06	6.7671e+06	8.93526e+06	6.41675e+06	8.09896e+06
Zbzp003056	5	C27H30O16	Isoorientin-7-O-glucoside*	Flavonoids	Flavones	2.88707e+06	3.46369e+06	1.75922e+06	4.38953e+06	4.52118e+06	3.85708e+06	1.4202e+07	5.71665e+06	8.09464e+06
pmp000356	5	C20H18O6	Isolicoflavonol	Flavonoids	Flavonols	3.65133e+06	3.43517e+06	841604	4.8253e+06	4.83522e+06	4.76749e+06	1.62215e+07	4.5583e+06	7.82847e+06
Hmbp002730	5	C15H10O6	Isoscutellarein	Flavonoids	Flavones	778113	1.57047e+06	277059	3.99296e+06	1.36745e+06	2.24768e+06	7.57492e+06	2.81409e+06	5.63305e+06
Wbtp004753	1	C15H10O7	1,2,3,7,8-pentahydroxy-6-methylanthracene-9,10-dione*	Flavonoids	Other Flavonoids	2.37909e+06	2.34744e+06	2.46663e+06	5.42312e+06	5.75505e+06	4.3773e+06	4.7039e+06	4.98293e+06	5.16256e+06
Ybnn006457	5	C16H14O6	Artocarpanone	Flavonoids	Flavanones	3.24333e+06	2.89264e+06	1.43374e+06	1.25034e+06	1.67867e+06	1.50449e+06	4.45539e+06	5.04733e+06	4.3716e+06
Lmqn006260	5	C15H10O7	2',3',4',5,7-Pentahydroxyflavone*	Flavonoids	Flavones	2.64491e+06	3.17059e+06	1.44068e+06	1.52347e+06	1.88979e+06	1.52542e+06	5.42476e+06	5.13862e+06	4.21882e+06
pme3514	5	C15H10O7	Morin*	Flavonoids	Flavonols	3.013e+06	2.88117e+06	1.3942e+06	1.20982e+06	1.6418e+06	1.53429e+06	4.47956e+06	4.88731e+06	4.14975e+06
pmb0645	1	C28H34O16	Hesperetin-6-C-glucoside-7-O-glucoside	Flavonoids	Flavonols	691948	1.68695e+06	2.3017e+06	3.10793e+06	904210	3.28286e+06	4.37695e+06	2.70991e+06	2.85949e+06
pme0088	5	C15H10O6	Luteolin (5,7,3',4'-Tetrahydroxyflavone)	Flavonoids	Flavones	377417	726413	136877	1.70213e+06	603674	1.0238e+06	3.20409e+06	1.37826e+06	2.69997e+06
Lcsn003955	5	C15H12O6	Maesopsin	Flavonoids	Other Flavonoids	699728	892555	989661	1.15195e+06	895379	1.11061e+06	1.42628e+06	1.59693e+06	2.62687e+06
MWSHY0071	1	C15H10O4	Chrysin	Flavonoids	Flavones	702308	1.17718e+06	732887	1.98864e+06	1.87946e+06	2.48017e+06	2.62162e+06	1.64512e+06	2.00612e+06
pmn001716	5	C21H20O11	Carthamone*	Flavonoids	Chalcones	782594	1.34633e+06	801482	1.85976e+06	1.11369e+06	889410	3.56123e+06	1.16304e+06	1.88043e+06
Lamn006527	5	C15H12O6	Drimiopsin C	Flavonoids	Other Flavonoids	479558	614584	688470	826038	621254	741125	1.0867e+06	1.0946e+06	1.81265e+06
Hmhn006723	5	C16H14O6	Disporopsin	Flavonoids	Flavones	1.117e+06	1.12476e+06	532791	422014	621156	551794	1.67675e+06	1.8178e+06	1.55383e+06
Lacn005887	1	C26H30O12	Noricariside	Flavonoids	Flavonols	314360	438192	686511	1.04436e+06	1.17492e+06	1.2811e+06	2.53456e+06	790812	1.48194e+06
pmp000638	5	C20H18O6	8-Prenylkaempferol	Flavonoids	Flavonols	715092	735508	243721	993297	828720	1.15055e+06	2.58362e+06	945869	1.46738e+06
Wbtn006810	5	C15H12O6	6,7-dihydroxy-1,3-dimethoxyxanthen-9-one	Flavonoids	Other Flavonoids	446125	596533	433448	487502	577355	584816	1.54735e+06	799697	1.45057e+06
Zmpn004713	5	C15H10O7	Isoetin (5,7,2',4',5'-Pentahydroxyflavone)	Flavonoids	Flavones	625561	493708	263536	1.11041e+06	582547	950223	1.82397e+06	1.0456e+06	1.43338e+06
Zmhp004034	1	C21H20O12	Rhodiolgin*	Flavonoids	Flavonols	539577	1.00165e+06	943930	1.87871e+06	1.29762e+06	1.61078e+06	2.30733e+06	1.60263e+06	1.41563e+06
MWS20145	1	C21H22O11	Eriodictyol-7-O-glucoside*	Flavonoids	Flavanones	345515	435182	543115	686585	627585	1.17877e+06	944583	630675	1.26119e+06
mws1094	5	C15H12O6	Aromadendrin (Dihydrokaempferol)	Flavonoids	Flavanonols	300735	376514	404924	500400	364106	487987	706169	645027	1.16265e+06
mws0914	5	C15H12O5	3,5,7-Trihydroxyflavanone (Pinobanksin)	Flavonoids	Flavanonols	736904	743167	1.01471e+06	419090	661147	497519	1.23432e+06	910073	1.15088e+06
Lssp210056	5	C21H20O12	Quercetin3-O-galactoside*	Flavonoids	Other Flavonoids	157125	243079	468195	286515	893890	248186	519943	653107	1.03286e+06
ZBN0218	5	C23H24O12	Tricin-5-O-Glucoside	Flavonoids	Flavones	280565	436592	314133	443093	534132	743151	1.11077e+06	990268	1.027e+06
pmp000804	5	C19H20O4	Isobavachalcone D	Flavonoids	Chalcones	340059	55977.1	281339	227345	207020	201522	865367	606930	961339
pmp000822	1	C25H26O6	Sanggenol I	Flavonoids	Other Flavonoids	288627	335457	172940	825468	589491	865762	896962	509323	938005
Wbtn005071	5	C21H22O12	2,5-dihydroxy-1,6-dimethoxy-8-{[(2s,3r,4s,5s,6r)-3,4,5-trihydroxy-6-(hydroxymethyl)oxan-2-yl]oxy}xanthen-9-one	Flavonoids	Other Flavonoids	167255	272558	243793	247310	241738	309334	952862	307037	905188
ZBN0255	5	C33H30O16	Tricin-7-O-(2''-feruloyl)glucuronide	Flavonoids	Flavones	242436	150070	98106.5	52265.2	56470.6	64410.9	909485	607319	859288
Zbqn006065	5	C15H10O6	3,5,7,2'-Tetrahydroxyflavone; Datiscetin	Flavonoids	Flavones	126684	257890	56650.2	527308	201359	325221	1.04203e+06	450903	811377
Lmmp002995	1	C30H32O20	Quercetin-7-O-(2''-malonyl)glucosyl-5-O-glucoside	Flavonoids	Flavonols	156760	84703.9	201370	481458	732536	589709	460102	471179	646349
Zbjn004215	5	C27H30O16	Kaempferol-3-O-sophoroside	Flavonoids	Flavonols	174915	220185	86153.5	184499	148996	143843	464259	198808	490767
Zmgp003335	5	C27H32O16	Okanin-3',4'-di-O-glucoside*	Flavonoids	Chalcones	182530	262303	164500	337764	312755	242945	540637	244251	445843
Hmcp001658	1	C31H34O20	Isorhamnetin-3-O-(6''-malonyl)glucoside-7-O-glucoside	Flavonoids	Flavonols	143295	285255	85545.6	257810	388691	354168	456582	221925	419809
Lmqn009304	5	C19H18O5	Eucalyptin (5-Hydroxy-7,4'-dimethoxy-6,8-dimethylflavone)	Flavonoids	Flavanones	427949	217136	156604	134596	116464	143618	473109	508602	412187
Lacn005143	1	C31H38O15	xylosyl Phellamurin*	Flavonoids	Flavanonols	113003	208261	138853	288975	224659	419706	651832	308784	404483
Zblp004976	5	C17H18O5	2,4'-Dihydroxy-4,6-dimethoxydihydrochalcone	Flavonoids	Chalcones	283794	244861	134396	71933.8	230936	272095	535587	462142	362485
mws1033	1	C16H14O6	Homoeriodictyol	Flavonoids	Flavanones	173974	147952	140702	348089	237764	272252	390901	235615	343909
Wbtn014060	5	C23H22O5	Nigrolineaxanthone K	Flavonoids	Other Flavonoids	152233	253140	142463	114709	149103	241014	333334	399687	320122
Hmgp001996	5	C15H10O8	Quercetagetin; 3,3',4',5,6,7-Hexahydroxyflavone	Flavonoids	Flavonols	49029.4	59929.8	30789.9	157063	67630.7	80980.1	222468	327022	299159
Wbtn007183	1	C16H12O7	methyl 4,8-dihydroxy-6-methoxy-9-oxo-9H-xanthene-3-carboxylate	Flavonoids	Other Flavonoids	62822.9	47301.3	140058	160930	200635	235249	394393	87538.2	280509
Zmhp002431	5	C27H30O15	saffloquinoside A	Flavonoids	Chalcones	61010	72280.1	161697	195034	200575	124448	485302	146771	273566
mws0744	1	C15H12O8	Dihydromyricetin (Ampelopsin)	Flavonoids	Flavanonols	101078	150022	90754.5	227141	175147	298232	296019	163183	260064
mws2118	5	C21H24O10	Phloretin-2'-O-glucoside (Phlorizin)	Flavonoids	Chalcones	161451	126337	182383	168017	192385	213663	549664	243120	249717
pme1201	5	C15H14O5	Phloretin	Flavonoids	Chalcones	159327	187304	115266	68414.7	82118.5	81915.3	217052	118848	213605
mws1068	5	C15H10O6	Kaempferol (3,5,7,4'-Tetrahydroxyflavone)	Flavonoids	Flavonols	90463.2	115954	48068.3	44988.2	44540.8	44799.9	195249	154450	168338
MW0132759	5	C15H10O5	3,5-Dihydroxy-2-(4-hydroxyphenyl)chromen-4-one	Flavonoids	Flavones	110512	68438.2	70724.1	45403.9	22490.4	42846.5	263317	224573	143449
Zbmp008929	1	C25H28O5	Xanthoangelol B	Flavonoids	Chalcones	62953.1	64397.3	90139.7	130142	98426.5	171772	181515	154899	143140
Zjhp090620	5	C19H20O6	5,7-dihydroxy-6,8-dimethyl-3(R,S)-(3'-hydroxy-4'-methoxybenzyl)-chroman-4-one*	Flavonoids	Other Flavonoids	28754.7	50929.2	21194.4	60630.1	42407.7	53720.2	76584	116911	129127
Wbtn008360	1	C18H14O7	Methyl 4,8-dihydroxy-9-oxo-6-(2-oxopropyl)xanthene-3-carboxylate	Flavonoids	Other Flavonoids	33910.7	55049	58684.4	151136	117362	95365.8	112371	95281.4	126137
Zjhp090622	5	C19H20O6	(3R)-5,7-dihydroxy-6,8-dimethyl-3-(2'-hydroxy-4'-methoxybenzyl)-chroman-4-one*	Flavonoids	Other Flavonoids	36533.4	63163	31889.9	68286.2	40470.6	50547.7	78074	123471	122771
MW0138670	1	C21H20O11	kaempferol 7-O-glucoside	Flavonoids	Flavones	33441	51860.4	30067.3	80621.7	81609.2	93467.3	98523.1	76206.4	115330
mws0855	5	C15H10O8	Gossypetin(3,3',4',5,7,8-Hexahydroxyflavone)	Flavonoids	Flavonols	12754.6	45531.5	16933.8	44948.4	42386.4	54258.7	85924.5	46919	94447.2
ZBN0062	5	C15H10O5	Apigenin; 4',5,7-Trihydroxyflavone	Flavonoids	Flavones	32698	25890.9	14514.9	39806.5	23715.9	34106.1	81433.8	58054.6	86652.4
Lmyn006227	5	C15H10O5	Galangin (3,5,7-Trihydroxyflavone)	Flavonoids	Flavones	32607.6	25654.3	11519.7	38972.9	19392.4	34148.4	76798.9	54494.2	85255.6
Smbn003459	5	C15H12O6	Carthamidin	Flavonoids	Flavanones	29395.7	29657	26344	33366.8	30961.8	35179.8	43971.8	48700.1	83817.7
ZBN0086	1	C33H40O19	Kaempferol-3-O-rutinoside-7-O-rhamnoside	Flavonoids	Flavonols	19061.2	18707.7	16387.7	57202	33119.5	32697.1	30683.1	32093.8	54274.9
Wbtn009443	1	C18H14O6	O-Demethylforbexanthone	Flavonoids	Other Flavonoids	24121.3	23875.3	20577.7	44691.2	47500.7	66782.3	77560.7	41678.3	50999.9
pmp000824	1	C25H26O6	Sanggenol L	Flavonoids	Other Flavonoids	22456.4	11652.5	22956.6	33974.6	26117.1	27917.4	46126.2	20489.4	50984.3
pmp000814	5	C25H26O5	Kuwanon S	Flavonoids	Other Flavonoids	27354.6	25747.8	23505.4	11008.4	10622.2	14096	22869.2	49291.3	50390.1
Zmap007870	5	C16H14O6	Blumeatin	Flavonoids	Flavanones	6913.02	4347.89	50009.7	7463.79	24955.4	13485	33104.6	45126.3	41467.8
mws2627	5	C16H12O7	Tamarixetin (3,3',5,7-Tetrahydroxy-4'-Methoxyflavone)	Flavonoids	Flavonols	65005.1	47529.6	56237.3	42329.1	27204.8	31184.6	71880.5	93373.9	39337
Zjmp102016	1	C18H14O6	iso-ophiopogonone A	Flavonoids	Other Flavonoids	21749.1	13028.9	10876.9	25781.3	30988.2	23374.1	30527.4	32305.1	39062.4
MWSslk185	5	C20H20O8	5-Demethylnobiletin; 5-Hydroxy-6,7,8,3',4'-Pentamethoxyflavone*	Flavonoids	Flavones	11850.1	12110.7	6456.42	10035	8109.02	17973.2	30007.5	17785.9	27473.5
Wagp010987	5	C20H20O8	5-Hydroxy-3,7,8,3',4'-Pentamethoxyflavone*	Flavonoids	Flavones	11850.1	12110.7	6456.42	10035	8109.02	17973.2	30007.5	17785.9	27473.5
ZBN0191	1	C42H46O24	kaempferol-3-caffcoyldiglucoside-7-glucoside	Flavonoids	Flavonols	5578.44	6735.31	24621.8	28407.9	26672.3	27889.2	28085.8	24128.9	27219.7
pmb3053	5	C27H24O11	Tricin-4'-O-eudesmic acid	Flavonoids	Flavones	17259.7	11205.4	10443.7	7394.17	6022.12	8479.33	27063.3	26685.6	24309.3

## Sheet: Sub class 2 and 4
Index	Sub class	Formula	Compounds	Class I	Class II	Ma0-1	Ma0-2	Ma0-3	Ma50-1	Ma50-2	Ma50-3	Ma100-1	Ma100-2	Ma100-3
Zjhp090608	2	C17H18O5	Polygonatone D	Flavonoids	Other Flavonoids	46885.1	49844.9	36973.8	343723	353590	41994.1	18265.3	31773.4	38528.5
Lmmp002463	2	C28H32O16	Sexangularetin-3-O-glucoside-7-O-rhamnoside*	Flavonoids	Flavonols	594419	474850	449632	798099	795558	690752	328861	206421	410290
Zblp004717	2	C28H32O16	3'-methoxyquercetin-3-O-L-rhamnosyl(1→2)-glucopyranoside*	Flavonoids	Flavonols	307814	453267	221835	743871	721302	708130	302796	174551	449263
Lmmp005125	2	C16H14O4	Pinostrobin Chalcone	Flavonoids	Chalcones	35553.1	37489.7	31511.6	68881.4	72865.5	66234.1	56732.2	19219.7	17835
Zbmp011350	2	C21H22O4	4-Hydroxyderricin	Flavonoids	Chalcones	114185	140199	141417	321375	125949	120812	97370.4	82820.2	87250.8
MWSHY0156	2	C21H20O6	β-Anhydroicaritin	Flavonoids	Other Flavonoids	31142.6	36482.8	30016.9	68652.6	43076.9	48916.7	19380	21047.3	35110.7
MWSHY0135	2	C28H32O16	Isorhamnetin-3-O-rutinoside (Narcissin)	Flavonoids	Flavonols	491836	487721	436943	848462	763791	703603	281143	192053	428747
pmp000811	2	C20H18O6	Morachalcone C	Flavonoids	Chalcones	97040.1	86337.2	156903	292639	208600	264679	160424	81704.4	109829
Lakn002234	2	C27H34O16	Catechin glucosyl glucoside	Flavonoids	Flavones	565206	544932	655580	674113	752187	941832	455423	289498	393752
pmp000835	2	C25H26O7	Sanggenol F	Flavonoids	Other Flavonoids	54905.5	65188.1	81746.5	151424	116837	99238	32344.5	40924.8	73573.8
Lmnp002961	2	C23H24O12	Cirsiliol-8-C-glucoside	Flavonoids	Flavones	81964.5	178959	66934	226824	123995	155240	73161.8	102733	61461.8
pmb0626	2	C33H40O20	Apigenin-6-C-glucoside-7-O-Sophoroside	Flavonoids	Flavones	82924.4	70980.1	60774.7	166183	79861.8	104144	49617.6	41255.1	41555.8
Lacn005529	2	C31H38O15	xylosyl phellodendroside*	Flavonoids	Flavanonols	113659	110879	172228	385645	276177	266149	134765	118528	114809
Zmsp003339	2	C34H42O21	3-{[3,4-dihydroxy-6-(hydroxymethyl)-5-{[3,4,5-trihydroxy-6-(hydroxymethyl)oxan-2-yl]oxy}oxan-2-yl]oxy}-5-hydroxy-7-methoxy-2-(4-{[3,4,5-trihydroxy-6-(hydroxymethyl)oxan-2-yl]oxy}phenyl)chromen-4-one	Flavonoids	Flavonols	35478.8	43141.5	38299.9	63018.1	77784.4	68569.5	39973.1	7281.98	42183.6
Smnp004333	2	C28H28O12	2''-O-Feruloyl aloesin	Flavonoids	Other Flavonoids	96092.5	289105	156269	269953	268232	286646	81695	179838	141080
Lazp002140	2	C33H40O20	Chrysoeriol glucosyl xylosyl glucoside	Flavonoids	Flavones	1.47846e+06	902199	1.206e+06	1.98163e+06	1.70884e+06	1.2356e+06	647650	424564	972233
Hmgp002080	2	C28H32O17	Patuletin-7-O-rutinoside	Flavonoids	Flavonols	100783	106224	120649	156581	170749	167039	56068.1	62983.9	107912
Hmlp006326	4	C16H16O4	2',4'-dihydroxy-4-methoxydihydrochalcone	Flavonoids	Chalcones	1.44521e+07	2.47826e+07	1.28356e+07	5.43367e+07	3.07386e+07	3.17016e+07	3.72349e+07	2.08905e+07	2.77138e+07
HJN055	4	C21H24O10	Dihydrocharcone-4'-O-glucoside*	Flavonoids	Chalcones	333953	354502	354615	714523	721826	740868	631965	401758	671355
Hmcn001884	4	C21H20O12	6-Hydroxyluteolin 5-glucoside	Flavonoids	Flavones	9.57836e+06	2.15358e+07	1.71152e+07	4.13647e+07	2.82625e+07	3.49478e+07	4.68255e+07	1.9679e+07	2.45988e+07
MWSmce108	4	C15H12O5	Butein	Flavonoids	Chalcones	1.41936e+07	2.4923e+07	1.34439e+07	5.36769e+07	2.94249e+07	3.13499e+07	3.74474e+07	2.20042e+07	2.83238e+07
Wbtp004961	4	C15H10O7	1,2,4,5-tetrahydroxy-7-(hydroxymethyl)anthracene-9,10-dione*	Flavonoids	Other Flavonoids	1.40146e+06	1.17622e+06	1.91581e+06	5.17459e+06	2.21166e+06	2.18355e+06	2.69496e+06	1.23582e+06	2.71628e+06
Hmmp008597	4	C16H14O4	4,4'-Dihydroxy-2'-methoxychalcone (3-Deoxysappanchalcone)	Flavonoids	Chalcones	102306	96112.6	105328	247784	216556	252492	199025	160204	255532
Zmhn001257	4	C21H24O11	Catechin-5-O-glucoside	Flavonoids	Flavanols	582208	570430	450868	1.34584e+06	996377	1.08802e+06	1.10002e+06	498051	914281
Laxp005948	4	C22H26O10	7,2'‑dihydroxy‑4'‑methoxy‑isoflavanol glucoside	Flavonoids	Other Flavonoids	750768	1.12006e+06	719817	2.14652e+06	1.70255e+06	1.38203e+06	1.81824e+06	934790	1.58852e+06
ZBN0074	4	C15H14O6	3',4,4',5,7-Pentahydroxyflavan (Luteoforol)	Flavonoids	Flavanols	266333	424092	217858	701353	753860	786411	537032	316387	441775
Lmyn004037	4	C28H26O15	Eriodictyol-7-O-(6''-O-galloyl)glucoside	Flavonoids	Flavanones	76345.9	114412	70512.2	212978	174633	203455	183915	122450	159554
mws0061	4	C21H20O12	Quercetin-3-O-galactoside (Hyperin)	Flavonoids	Flavonols	1.30807e+06	3.16338e+06	2.70676e+06	5.84386e+06	4.28865e+06	4.55426e+06	6.11731e+06	2.88377e+06	3.93735e+06
Lmyp004617	4	C21H22O9	Pinocembrin-7-O-glucoside (Pinocembroside)	Flavonoids	Flavanones	29661.6	34378.3	32906.9	85051.9	86989.2	84286.4	58293.9	55859.3	70506.6
MWSHY0140	4	C16H12O4	3-Hydroxy-3'-methoxyflavone	Flavonoids	Flavones	114357	174008	152471	402252	228860	286536	185521	159123	290349
pmn001642	4	C23H20O13	Kaempferol-3-O-(2''-O-acetyl)glucuronide	Flavonoids	Flavonols	49407.9	111566	76643.2	228342	102117	207049	132710	106292	125152
Hmgp001927	4	C28H32O18	Patuletin-7-O-gentiobioside	Flavonoids	Flavonols	20321.1	6229.4	26381.3	44342.8	30877.5	34937.7	31158.5	29338.1	30323.9
Hagn002801	4	C20H18O8	5,6,7,5'-tetramethoxy-3',4'-methylenedioxyflavonoid	Flavonoids	Flavones	30649.3	35227.5	57002	166429	101482	81067.9	79706.3	45462	78542.1
Lmmp002755	4	C33H40O21	Quercetin-7-O-rutinoside-4'-O-glucoside	Flavonoids	Flavonols	10502.8	2894.3	15005	18076.8	16675	29424.5	17821.8	3244.48	13425.2
Lacp004439	4	C32H40O16	GlucosylPhellamurin	Flavonoids	Flavanonols	22003.8	8406.55	15350.4	49613.8	39493	29887.7	22962	15596.3	22161.8

## Sheet: Sub class 3
Index	Sub class	Formula	Compounds	Class I	Class II	Ma0-1	Ma0-2	Ma0-3	Ma50-1	Ma50-2	Ma50-3	Ma100-1	Ma100-2	Ma100-3
MWSslk237	3	C22H22O11	Hispidulin-7-O-glucoside(Homoplantaginin)*	Flavonoids	Flavones	1.44522e+07	1.87094e+07	1.63818e+07	1.33488e+07	1.09609e+07	9.59329e+06	6.75877e+06	7.6614e+06	9.69534e+06
Zmjp010694	3	C19H18O7	5-Hydroxy-3,7,3',4'-tetramethoxyflavone (Retusin)	Flavonoids	Flavones	3.5052e+06	3.51038e+06	7.42497e+06	36173.5	52839.9	19051.5	24776.2	90320.7	25675.4
MWSN0163	3	C25H22O10	Isosilybin	Flavonoids	Flavanones	22099.7	17394.9	12804.2	5228.57	7943.32	9795.74	16523.4	19941.3	13829.9
Lmfn005486	3	C15H10O9S	Kaempferol-3-O-sulfonate	Flavonoids	Flavonols	109912	75068.8	175461	1312.41	7574.22	2223.75	49463.5	27164.1	33774.6
MW0139750	3	C28H32O15	Spinosin	Flavonoids	Flavones	631699	724300	975624	609309	445695	441367	445190	269672	396000
mws0836	3	C30H26O12	Procyanidin B1	Flavonoids	Proanthocyanidins	36341.3	37969	35245.7	12842.6	18424.3	18376.7	37330.3	40210.8	22822.2
MWSN0042	3	C21H22O5	Xanthohumol	Flavonoids	Chalcones	5283.33	6460.52	4230.68	4296.85	2373.75	3352.98	2359.16	2372.26	2428.51
pme0436	3	C30H26O12	Procyanidin B3*	Flavonoids	Proanthocyanidins	17671.7	46062.4	38428.2	10731.2	22662.5	13804.6	26822.7	29685.4	19265.4
HJN090	3	C21H22O10	Butin-7-O-glucoside*	Flavonoids	Flavanones	1.76326e+06	1.7461e+06	1.93741e+06	1.33208e+06	1.0517e+06	1.12852e+06	1.2366e+06	613858	812263
ZINC4349710	3	C23H24O13	Syringetin-3-o-glucoside	Flavonoids	Flavonols	1.40578e+06	667709	954189	700473	770518	893317	638484	392301	352158
Lasp012237	3	C26H28O5	(2S')-7,4'-Dihydroxy-5'-aldehyde-8,3'-(3'-methylbut-2'-enyl)flavanone	Flavonoids	Flavanones	178097	202182	168397	99475.6	104133	123623	95852.5	79707.6	96817.7
Zjhp090611	3	C18H18O5	(3S)-5,7-dihydroxy-3-[(4-methoxyphenyl)methyl]-6-methyl-2,3-dihydrochromen-4-one*	Flavonoids	Other Flavonoids	50328.6	79212.6	37241	8742.25	18567	34140.1	29260.7	64477.4	51526.9
Lmsp010424	3	C20H20O7	3,4',5,6,7-Pentamethoxyflavone	Flavonoids	Flavones	87196	79616.3	78297.5	22750.1	18513.1	20171.9	61704.4	53224.4	51757.1
pme1611	3	C21H22O10	Isohemiphloin	Flavonoids	Flavanones	142243	161538	132592	38733.6	36628.7	96326.4	129153	165520	116291
MWSslk049	3	C25H22O10	Silibinin	Flavonoids	Flavanonols	12729.9	17009.3	14292.7	7316.95	6972.79	6835.58	17010.2	15725.4	13259.4
GQ512001	3	C33H40O21	Quercetin-3-O-glucosyl(1→3)rhamnosyl(1→6)Galactoside	Flavonoids	Flavonols	20212.9	35655.6	28758.9	9626.78	12183.9	7610.14	15673.9	9137.98	10130.8
pmb0639	3	C33H40O20	Apigenin-8-C-glucoside-7-O-Sophoroside	Flavonoids	Flavones	241374	204085	329568	95889.8	180257	95041	132892	300340	162664
pme0434	3	C30H26O12	Procyanidin B2*	Flavonoids	Proanthocyanidins	50350.8	111207	40352.8	27235.4	20307.3	23872.7	39744.2	41808.6	25414.5
Lmbp002336	3	C27H30O16	Quercetin-3-O-(2''-O-rhamnosyl)galactoside*	Flavonoids	Flavonols	133071	36450.8	81583	9	9	9	52893	61124.8	102334
Zmhp003716	3	C27H30O16	Rhodionidin*	Flavonoids	Flavonols	133071	36450.8	81583	9	9	9	52893	61124.8	102334
MWSN0169	3	C21H20O11	Quercetin-3-O-rhamnoside(Quercitrin)	Flavonoids	Flavonols	29773.6	32409.4	161493	20630.4	27168.3	22995.6	92028.5	26134.6	35245.5
