# Supplementary material for: Integrated transcriptomic and metabolomic analyses elucidate the mechanism of flavonoid biosynthesis in the regulation of mulberry seed germination under salt stress
Source: BMC Plant Biol. 2024 Feb 21;24:132. doi: 10.1186/s12870-024-04804-3 (PMC10880279; doi:10.1186/s12870-024-04804-3)
Supplement: Supplementary file 1 — Supplementary material 1. [file 12870_2024_4804_MOESM1_ESM.zip › Supplementary Table/Table S4.xlsx]

## Sheet: 145 DFMs
Table S4 The 145 DFMs from three mulberry seedling sample groups
Index	Formula	Compounds	Class I	Class II	Ma0-1	Ma0-2	Ma0-3	Ma50-1	Ma50-2	Ma50-3	Ma100-1	Ma100-2	Ma100-3	cpd_ID	kegg_map	Ma100_vs_Ma0_VIP	Ma100_vs_Ma0_P-value	Ma100_vs_Ma0_Fold_Change	Ma100_vs_Ma0_Log2FC	Ma100_vs_Ma0_Type	Ma100_vs_Ma50_VIP	Ma100_vs_Ma50_P-value	Ma100_vs_Ma50_Fold_Change	Ma100_vs_Ma50_Log2FC	Ma100_vs_Ma50_Type	Ma50_vs_Ma0_VIP	Ma50_vs_Ma0_P-value	Ma50_vs_Ma0_Fold_Change	Ma50_vs_Ma0_Log2FC	Ma50_vs_Ma0_Type
mws1068	C15H10O6	Kaempferol (3,5,7,4'-Tetrahydroxyflavone)	Flavonoids	Flavonols	90463.2	115954	48068.3	44988.2	44540.8	44799.9	195249	154450	168338	C05903	ko00941,ko00944,ko01100,ko01110	1.2931	0.0272539	2.03562	1.02547	up	1.59685	0.0086475	3.85648	1.94728	up	-	-	-	-	-
pme1201	C15H14O5	Phloretin	Flavonoids	Chalcones	159327	187304	115266	68414.7	82118.5	81915.3	217052	118848	213605	C00774	ko00941,ko01110	-	-	-	-	-	1.45622	0.0787492	2.36399	1.24122	up	-	-	-	-	-
Hmbp002730	C15H10O6	Isoscutellarein	Flavonoids	Flavones	778113	1.57047e+06	277059	3.99296e+06	1.36745e+06	2.24768e+06	7.57492e+06	2.81409e+06	5.63305e+06	C10097	-	1.35751	0.0749046	6.10215	2.60932	up	1.089	0.170531	2.10593	1.07445	up	1.04765	0.151606	2.89761	1.53486	up
Lmqn006260	C15H10O7	2',3',4',5,7-Pentahydroxyflavone*	Flavonoids	Flavones	2.64491e+06	3.17059e+06	1.44068e+06	1.52347e+06	1.88979e+06	1.52542e+06	5.42476e+06	5.13862e+06	4.21882e+06	-	-	1.32274	0.0198072	2.03719	1.02658	up	1.57294	0.00704634	2.99315	1.58166	up	-	-	-	-	-
Wbtn006810	C15H12O6	6,7-dihydroxy-1,3-dimethoxyxanthen-9-one	Flavonoids	Other Flavonoids	446125	596533	433448	487502	577355	584816	1.54735e+06	799697	1.45057e+06	-	-	1.40687	0.0745918	2.57273	1.3633	up	1.4325	0.090283	2.30204	1.20291	up	-	-	-	-	-
Wbtn007183	C16H12O7	methyl 4,8-dihydroxy-6-methoxy-9-oxo-9H-xanthene-3-carboxylate	Flavonoids	Other Flavonoids	62822.9	47301.3	140058	160930	200635	235249	394393	87538.2	280509	-	-	1.08706	0.189253	3.04754	1.60764	up	-	-	-	-	-	1.22884	0.0358523	2.38552	1.2543	up
MWSslk237	C22H22O11	Hispidulin-7-O-glucoside(Homoplantaginin)*	Flavonoids	Flavones	1.44522e+07	1.87094e+07	1.63818e+07	1.33488e+07	1.09609e+07	9.59329e+06	6.75877e+06	7.6614e+06	9.69534e+06	C17762	-	1.50246	0.00670481	0.486755	-1.03873	down	-	-	-	-	-	-	-	-	-	-
Zmpn004713	C15H10O7	Isoetin (5,7,2',4',5'-Pentahydroxyflavone)	Flavonoids	Flavones	625561	493708	263536	1.11041e+06	582547	950223	1.82397e+06	1.0456e+06	1.43338e+06	C10079	-	1.40842	0.0325031	3.11175	1.63772	up	-	-	-	-	-	-	-	-	-	-
zjzp122722	C15H12O6	1,7-Dihydroxy-3,6-dimethoxyxanthone(iso-1)	Flavonoids	Other Flavonoids	2.00743e+06	2.23951e+06	1.95007e+06	3.7548e+06	2.9794e+06	3.63912e+06	8.27118e+06	4.049e+06	8.64573e+06	-	-	1.45303	0.0786089	3.38323	1.7584	up	1.28794	0.135393	2.02114	1.01517	up	-	-	-	-	-
mws0091	C21H20O12	Quercetin-3-O-glucoside (Isoquercitrin)	Flavonoids	Flavonols	3.34376e+06	4.01735e+06	4.23041e+06	7.94504e+06	6.47467e+06	6.7671e+06	8.93526e+06	6.41675e+06	8.09896e+06	C05623	ko00944,ko01100,ko01110	1.49522	0.0229734	2.02311	1.01658	up	-	-	-	-	-	-	-	-	-	-
Hmlp006326	C16H16O4	2',4'-dihydroxy-4-methoxydihydrochalcone	Flavonoids	Chalcones	1.44521e+07	2.47826e+07	1.28356e+07	5.43367e+07	3.07386e+07	3.17016e+07	3.72349e+07	2.08905e+07	2.77138e+07	-	-	-	-	-	-	-	-	-	-	-	-	1.23086	0.0895531	2.24268	1.16522	up
pme3514	C15H10O7	Morin*	Flavonoids	Flavonols	3.013e+06	2.88117e+06	1.3942e+06	1.20982e+06	1.6418e+06	1.53429e+06	4.47956e+06	4.88731e+06	4.14975e+06	C10105	-	-	-	-	-	-	1.57326	0.000736728	3.08183	1.62379	up	-	-	-	-	-
Wbtn008360	C18H14O7	Methyl 4,8-dihydroxy-9-oxo-6-(2-oxopropyl)xanthene-3-carboxylate	Flavonoids	Other Flavonoids	33910.7	55049	58684.4	151136	117362	95365.8	112371	95281.4	126137	-	-	1.43301	0.00662967	2.26077	1.17682	up	-	-	-	-	-	1.34934	0.0303101	2.46447	1.30128	up
Ybnn006457	C16H14O6	Artocarpanone	Flavonoids	Flavanones	3.24333e+06	2.89264e+06	1.43374e+06	1.25034e+06	1.67867e+06	1.50449e+06	4.45539e+06	5.04733e+06	4.3716e+06	-	-	-	-	-	-	-	1.57417	0.000717224	3.12943	1.6459	up	-	-	-	-	-
pmp000638	C20H18O6	8-Prenylkaempferol	Flavonoids	Flavonols	715092	735508	243721	993297	828720	1.15055e+06	2.58362e+06	945869	1.46738e+06	-	-	1.21697	0.139849	2.94919	1.56032	up	-	-	-	-	-	-	-	-	-	-
Jmgn005927	C15H12O6	2-hydroxynaringenin	Flavonoids	Flavanones	1.95713e+06	2.06979e+06	1.77785e+06	3.61636e+06	2.87247e+06	3.442e+06	9.06068e+06	4.26012e+06	8.43065e+06	-	-	1.47689	0.0713017	3.74716	1.9058	up	1.35221	0.117294	2.19029	1.13112	up	-	-	-	-	-
Zjhp090608	C17H18O5	Polygonatone D	Flavonoids	Other Flavonoids	46885.1	49844.9	36973.8	343723	353590	41994.1	18265.3	31773.4	38528.5	-	-	-	-	-	-	-	1.27193	0.167541	0.119798	-3.06133	down	1.03672	0.186912	5.52944	2.46713	up
pmp000804	C19H20O4	Isobavachalcone D	Flavonoids	Chalcones	340059	55977.1	281339	227345	207020	201522	865367	606930	961339	-	-	1.25886	0.0139406	3.59275	1.84509	up	1.56753	0.0292275	3.82715	1.93627	up	-	-	-	-	-
Lamn006527	C15H12O6	Drimiopsin C	Flavonoids	Other Flavonoids	479558	614584	688470	826038	621254	741125	1.0867e+06	1.0946e+06	1.81265e+06	-	-	1.39959	0.0840596	2.2405	1.16382	up	-	-	-	-	-	-	-	-	-	-
Lmqn009304	C19H18O5	Eucalyptin (5-Hydroxy-7,4'-dimethoxy-6,8-dimethylflavone)	Flavonoids	Flavanones	427949	217136	156604	134596	116464	143618	473109	508602	412187	-	-	-	-	-	-	-	1.58341	0.00437089	3.53173	1.82037	up	1.07455	0.240006	0.492309	-1.02236	down
Zbqn006065	C15H10O6	3,5,7,2'-Tetrahydroxyflavone; Datiscetin	Flavonoids	Flavones	126684	257890	56650.2	527308	201359	325221	1.04203e+06	450903	811377	C10036	-	1.37438	0.0563859	5.22253	2.38475	up	1.19262	0.120665	2.18648	1.12861	up	1.00794	0.155752	2.38855	1.25614	up
ZBN0062	C15H10O5	Apigenin; 4',5,7-Trihydroxyflavone	Flavonoids	Flavones	32698	25890.9	14514.9	39806.5	23715.9	34106.1	81433.8	58054.6	86652.4	C01477	ko00941,ko00943,ko00944,ko01100,ko01110	1.43565	0.0125893	3.09342	1.6292	up	1.45826	0.0222978	2.31634	1.21185	up	-	-	-	-	-
mws0914	C15H12O5	3,5,7-Trihydroxyflavanone (Pinobanksin)	Flavonoids	Flavanonols	736904	743167	1.01471e+06	419090	661147	497519	1.23432e+06	910073	1.15088e+06	C09826	ko00941	-	-	-	-	-	1.48316	0.0110756	2.08858	1.06252	up	-	-	-	-	-
Zmjp010694	C19H18O7	5-Hydroxy-3,7,3',4'-tetramethoxyflavone (Retusin)	Flavonoids	Flavones	3.5052e+06	3.51038e+06	7.42497e+06	36173.5	52839.9	19051.5	24776.2	90320.7	25675.4	-	-	1.54987	0.067488	0.0097484	-6.68062	down	-	-	-	-	-	1.47044	0.0672419	0.00748343	-7.06208	down
HJN055	C21H24O10	Dihydrocharcone-4'-O-glucoside*	Flavonoids	Chalcones	333953	354502	354615	714523	721826	740868	631965	401758	671355	-	-	-	-	-	-	-	-	-	-	-	-	1.48871	4.12493e-06	2.08732	1.06165	up
Lmmp002463	C28H32O16	Sexangularetin-3-O-glucoside-7-O-rhamnoside*	Flavonoids	Flavonols	594419	474850	449632	798099	795558	690752	328861	206421	410290	-	-	-	-	-	-	-	1.44497	0.00576615	0.413924	-1.27256	down	-	-	-	-	-
Hmhn006723	C16H14O6	Disporopsin	Flavonoids	Flavones	1.117e+06	1.12476e+06	532791	422014	621156	551794	1.67675e+06	1.8178e+06	1.55383e+06	-	-	-	-	-	-	-	1.56545	0.000401525	3.1652	1.6623	up	-	-	-	-	-
pmp000809	C20H18O6	Sanggenon H	Flavonoids	Other Flavonoids	3.77256e+06	3.62896e+06	901282	4.642e+06	5.00407e+06	4.89897e+06	1.44179e+07	4.31727e+06	8.34241e+06	-	-	1.1565	0.15759	3.26126	1.70543	up	-	-	-	-	-	-	-	-	-	-
MWSHY0071	C15H10O4	Chrysin	Flavonoids	Flavones	702308	1.17718e+06	732887	1.98864e+06	1.87946e+06	2.48017e+06	2.62162e+06	1.64512e+06	2.00612e+06	C10028	ko00941	1.42435	0.031421	2.4012	1.26376	up	-	-	-	-	-	1.37118	0.00720248	2.43007	1.281	up
Hmcn001884	C21H20O12	6-Hydroxyluteolin 5-glucoside	Flavonoids	Flavones	9.57836e+06	2.15358e+07	1.71152e+07	4.13647e+07	2.82625e+07	3.49478e+07	4.68255e+07	1.9679e+07	2.45988e+07	-	-	-	-	-	-	-	-	-	-	-	-	1.24758	0.0220325	2.16828	1.11655	up
MWSmce108	C15H12O5	Butein	Flavonoids	Chalcones	1.41936e+07	2.4923e+07	1.34439e+07	5.36769e+07	2.94249e+07	3.13499e+07	3.74474e+07	2.20042e+07	2.83238e+07	C08578	ko00941	-	-	-	-	-	-	-	-	-	-	1.21431	0.1006	2.17752	1.12269	up
pmp000356	C20H18O6	Isolicoflavonol	Flavonoids	Flavonols	3.65133e+06	3.43517e+06	841604	4.8253e+06	4.83522e+06	4.76749e+06	1.62215e+07	4.5583e+06	7.82847e+06	-	-	1.17823	0.17942	3.60846	1.85138	up	-	-	-	-	-	-	-	-	-	-
Zjhp090622	C19H20O6	(3R)-5,7-dihydroxy-6,8-dimethyl-3-(2'-hydroxy-4'-methoxybenzyl)-chroman-4-one*	Flavonoids	Other Flavonoids	36533.4	63163	31889.9	68286.2	40470.6	50547.7	78074	123471	122771	-	-	1.37103	0.0297303	2.46466	1.30139	up	1.33467	0.0467878	2.03582	1.02561	up	-	-	-	-	-
Wbtp005613	C15H10O7	robustaquinone F*	Flavonoids	Other Flavonoids	7.80255e+06	7.41271e+06	4.34e+06	2.39752e+06	5.02072e+06	4.44446e+06	1.12091e+07	1.11922e+07	8.7413e+06	-	-	-	-	-	-	-	1.45226	0.0049267	2.62525	1.39246	up	-	-	-	-	-
Wbtp004961	C15H10O7	1,2,4,5-tetrahydroxy-7-(hydroxymethyl)anthracene-9,10-dione*	Flavonoids	Other Flavonoids	1.40146e+06	1.17622e+06	1.91581e+06	5.17459e+06	2.21166e+06	2.18355e+06	2.69496e+06	1.23582e+06	2.71628e+06	-	-	-	-	-	-	-	-	-	-	-	-	1.10995	0.226721	2.1297	1.09065	up
mws1094	C15H12O6	Aromadendrin (Dihydrokaempferol)	Flavonoids	Flavanonols	300735	376514	404924	500400	364106	487987	706169	645027	1.16265e+06	C00974	ko00941,ko01100,ko01110	1.40484	0.0950041	2.32296	1.21596	up	-	-	-	-	-	-	-	-	-	-
MWSN0163	C25H22O10	Isosilybin	Flavonoids	Flavanones	22099.7	17394.9	12804.2	5228.57	7943.32	9795.74	16523.4	19941.3	13829.9	C16808	-	-	-	-	-	-	1.42292	0.0170283	2.1898	1.1308	up	1.29741	0.0487082	0.439162	-1.18718	down
Lacn005143	C31H38O15	xylosyl Phellamurin*	Flavonoids	Flavanonols	113003	208261	138853	288975	224659	419706	651832	308784	404483	-	-	1.40053	0.088857	2.96685	1.56893	up	-	-	-	-	-	1.19793	0.0927573	2.02848	1.0204	up
pmp000814	C25H26O5	Kuwanon S	Flavonoids	Other Flavonoids	27354.6	25747.8	23505.4	11008.4	10622.2	14096	22869.2	49291.3	50390.1	-	-	-	-	-	-	-	1.42366	0.0824347	3.43023	1.77831	up	1.44866	0.000962721	0.466358	-1.10049	down
Lmfn005486	C15H10O9S	Kaempferol-3-O-sulfonate	Flavonoids	Flavonols	109912	75068.8	175461	1312.41	7574.22	2223.75	49463.5	27164.1	33774.6	-	-	1.39591	0.0988499	0.306297	-1.707	down	1.47864	0.0294831	9.93685	3.31279	up	1.42238	0.0577412	0.0308243	-5.01979	down
Lmwp003442	C21H20O11	Amoenin	Flavonoids	Flavonols	7.7409e+06	9.63054e+06	6.48264e+06	1.99714e+07	1.6296e+07	9.92073e+06	2.80886e+07	1.38043e+07	2.08196e+07	-	-	1.41594	0.0817743	2.62901	1.39452	up	-	-	-	-	-	-	-	-	-	-
Wbtn009443	C18H14O6	O-Demethylforbexanthone	Flavonoids	Other Flavonoids	24121.3	23875.3	20577.7	44691.2	47500.7	66782.3	77560.7	41678.3	50999.9	-	-	1.45891	0.0859817	2.48254	1.31182	up	-	-	-	-	-	1.41222	0.0459096	2.31827	1.21305	up
Wbtp005759	C15H10O7	1,2,5,7,8-pentahydroxy-3-methylanthracene-9,10-dione*	Flavonoids	Other Flavonoids	7.6302e+06	7.7353e+06	3.88833e+06	2.25983e+06	4.89313e+06	4.70662e+06	1.12202e+07	1.16151e+07	8.48873e+06	-	-	-	-	-	-	-	1.42639	0.00793205	2.64124	1.40122	up	-	-	-	-	-
mws0044	C15H12O7	Taxifolin(Dihydroquercetin)	Flavonoids	Flavanonols	9.86569e+06	1.37856e+07	1.33025e+07	2.78106e+07	1.84708e+07	3.23922e+07	4.84203e+07	3.22189e+07	5.55904e+07	C01617	ko00941,ko01100,ko01110	1.51099	0.0373975	3.68648	1.88224	up	-	-	-	-	-	1.31194	0.0664092	2.12897	1.09016	up
mws1329	C21H20O12	Quercetin-7-O-glucoside*	Flavonoids	Flavonols	5.5546e+06	7.70455e+06	6.31871e+06	1.05121e+07	8.31227e+06	9.82386e+06	1.60294e+07	1.10452e+07	1.22281e+07	C12639	-	1.45943	0.0337679	2.00751	1.00541	up	-	-	-	-	-	-	-	-	-	-
Zblp004717	C28H32O16	3'-methoxyquercetin-3-O-L-rhamnosyl(1→2)-glucopyranoside*	Flavonoids	Flavonols	307814	453267	221835	743871	721302	708130	302796	174551	449263	-	-	-	-	-	-	-	1.36063	0.0327138	0.42636	-1.22986	down	1.32525	0.025483	2.21108	1.14475	up
pmn001716	C21H20O11	Carthamone*	Flavonoids	Chalcones	782594	1.34633e+06	801482	1.85976e+06	1.11369e+06	889410	3.56123e+06	1.16304e+06	1.88043e+06	C08598	-	1.12343	0.222325	2.25386	1.17239	up	-	-	-	-	-	-	-	-	-	-
pme0088	C15H10O6	Luteolin (5,7,3',4'-Tetrahydroxyflavone)	Flavonoids	Flavones	377417	726413	136877	1.70213e+06	603674	1.0238e+06	3.20409e+06	1.37826e+06	2.69997e+06	C01514	ko00941,ko00944,ko01100,ko01110	1.37088	0.055023	5.86949	2.55324	up	1.16509	0.121597	2.18714	1.12905	up	1.02708	0.14909	2.68364	1.42419	up
Lmmp005125	C16H14O4	Pinostrobin Chalcone	Flavonoids	Chalcones	35553.1	37489.7	31511.6	68881.4	72865.5	66234.1	56732.2	19219.7	17835	-	-	-	-	-	-	-	1.20774	0.0929695	0.45094	-1.14899	down	-	-	-	-	-
MW0139750	C28H32O15	Spinosin	Flavonoids	Flavones	631699	724300	975624	609309	445695	441367	445190	269672	396000	C17834	-	1.39822	0.039258	0.476433	-1.06965	down	-	-	-	-	-	-	-	-	-	-
mws0059	C27H30O16	Quercetin-3-O-rutinoside (Rutin)	Flavonoids	Flavonols	1.55057e+07	1.56453e+07	1.96132e+07	3.94014e+07	4.11586e+07	3.69325e+07	4.12301e+07	2.60345e+07	3.86034e+07	C05625	ko00944,ko01100,ko01110	1.44372	0.0501766	2.08549	1.06038	up	-	-	-	-	-	1.46847	0.000271121	2.31448	1.21069	up
Hmmp008597	C16H14O4	4,4'-Dihydroxy-2'-methoxychalcone (3-Deoxysappanchalcone)	Flavonoids	Chalcones	102306	96112.6	105328	247784	216556	252492	199025	160204	255532	C15531	-	1.46484	0.0631343	2.02392	1.01715	up	-	-	-	-	-	1.48127	0.00463734	2.35996	1.23876	up
MW0132759	C15H10O5	3,5-Dihydroxy-2-(4-hydroxyphenyl)chromen-4-one	Flavonoids	Flavones	110512	68438.2	70724.1	45403.9	22490.4	42846.5	263317	224573	143449	-	-	1.41987	0.054453	2.52864	1.33836	up	1.52539	0.0345018	5.70105	2.51123	up	1.24677	0.0568559	0.44354	-1.17286	down
ZBN0218	C23H24O12	Tricin-5-O-Glucoside	Flavonoids	Flavones	280565	436592	314133	443093	534132	743151	1.11077e+06	990268	1.027e+06	-	-	1.53571	0.000447058	3.03314	1.60081	up	-	-	-	-	-	-	-	-	-	-
Zmhn001257	C21H24O11	Catechin-5-O-glucoside	Flavonoids	Flavanols	582208	570430	450868	1.34584e+06	996377	1.08802e+06	1.10002e+06	498051	914281	-	-	-	-	-	-	-	-	-	-	-	-	1.41893	0.0173598	2.13921	1.09708	up
Zbmp011350	C21H22O4	4-Hydroxyderricin	Flavonoids	Chalcones	114185	140199	141417	321375	125949	120812	97370.4	82820.2	87250.8	-	-	-	-	-	-	-	1.14423	0.267965	0.470735	-1.08701	down	-	-	-	-	-
Hmcp001658	C31H34O20	Isorhamnetin-3-O-(6''-malonyl)glucoside-7-O-glucoside	Flavonoids	Flavonols	143295	285255	85545.6	257810	388691	354168	456582	221925	419809	-	-	1.11225	0.109801	2.1364	1.09518	up	-	-	-	-	-	-	-	-	-	-
Lcsn003955	C15H12O6	Maesopsin	Flavonoids	Other Flavonoids	699728	892555	989661	1.15195e+06	895379	1.11061e+06	1.42628e+06	1.59693e+06	2.62687e+06	-	-	1.36461	0.105706	2.1883	1.12981	up	-	-	-	-	-	-	-	-	-	-
Laxp005948	C22H26O10	7,2'‑dihydroxy‑4'‑methoxy‑isoflavanol glucoside	Flavonoids	Other Flavonoids	750768	1.12006e+06	719817	2.14652e+06	1.70255e+06	1.38203e+06	1.81824e+06	934790	1.58852e+06	-	-	-	-	-	-	-	-	-	-	-	-	1.30973	0.0373076	2.01922	1.0138	up
MWSHY0156	C21H20O6	β-Anhydroicaritin	Flavonoids	Other Flavonoids	31142.6	36482.8	30016.9	68652.6	43076.9	48916.7	19380	21047.3	35110.7	-	-	-	-	-	-	-	1.38766	0.0454878	0.470213	-1.08861	down	-	-	-	-	-
Wbtp006052	C15H10O6	Protoapigenone	Flavonoids	Other Flavonoids	3.32567e+06	6.21253e+06	1.57048e+06	1.46235e+07	5.66097e+06	1.04288e+07	3.02811e+07	1.2199e+07	2.1411e+07	-	-	1.40206	0.0696361	5.75145	2.52393	up	1.13848	0.156205	2.08024	1.05675	up	1.10323	0.110781	2.7648	1.46717	up
Zjhp090620	C19H20O6	5,7-dihydroxy-6,8-dimethyl-3(R,S)-(3'-hydroxy-4'-methoxybenzyl)-chroman-4-one*	Flavonoids	Other Flavonoids	28754.7	50929.2	21194.4	60630.1	42407.7	53720.2	76584	116911	129127	-	-	1.40445	0.02458	3.19813	1.67723	up	1.37555	0.0612866	2.05809	1.04131	up	-	-	-	-	-
Wbtn005071	C21H22O12	2,5-dihydroxy-1,6-dimethoxy-8-{[(2s,3r,4s,5s,6r)-3,4,5-trihydroxy-6-(hydroxymethyl)oxan-2-yl]oxy}xanthen-9-one	Flavonoids	Other Flavonoids	167255	272558	243793	247310	241738	309334	952862	307037	905188	-	-	1.26042	0.137679	3.16716	1.66319	up	1.2572	0.15828	2.71184	1.43927	up	-	-	-	-	-
pmb0645	C28H34O16	Hesperetin-6-C-glucoside-7-O-glucoside	Flavonoids	Flavonols	691948	1.68695e+06	2.3017e+06	3.10793e+06	904210	3.28286e+06	4.37695e+06	2.70991e+06	2.85949e+06	-	-	1.16112	0.0696808	2.12502	1.08747	up	-	-	-	-	-	-	-	-	-	-
Wbtp004753	C15H10O7	1,2,3,7,8-pentahydroxy-6-methylanthracene-9,10-dione*	Flavonoids	Other Flavonoids	2.37909e+06	2.34744e+06	2.46663e+06	5.42312e+06	5.75505e+06	4.3773e+06	4.7039e+06	4.98293e+06	5.16256e+06	-	-	1.57616	0.00155023	2.06438	1.04571	up	-	-	-	-	-	1.46007	0.0208224	2.16254	1.11273	up
mws0836	C30H26O12	Procyanidin B1	Flavonoids	Proanthocyanidins	36341.3	37969	35245.7	12842.6	18424.3	18376.7	37330.3	40210.8	22822.2	-	-	-	-	-	-	-	1.36963	0.0752529	2.02168	1.01555	up	1.43272	0.00333498	0.453134	-1.14199	down
pmb3053	C27H24O11	Tricin-4'-O-eudesmic acid	Flavonoids	Flavones	17259.7	11205.4	10443.7	7394.17	6022.12	8479.33	27063.3	26685.6	24309.3	-	-	1.45361	0.0158118	2.00618	1.00445	up	1.58111	9.50724e-05	3.56501	1.83391	up	-	-	-	-	-
MWSN0042	C21H22O5	Xanthohumol	Flavonoids	Chalcones	5283.33	6460.52	4230.68	4296.85	2373.75	3352.98	2359.16	2372.26	2428.51	C16417	ko00941	1.51549	0.0447017	0.448209	-1.15776	down	-	-	-	-	-	-	-	-	-	-
MWSHY0135	C28H32O16	Isorhamnetin-3-O-rutinoside (Narcissin)	Flavonoids	Flavonols	491836	487721	436943	848462	763791	703603	281143	192053	428747	-	-	-	-	-	-	-	1.43675	0.00764171	0.389464	-1.36044	down	-	-	-	-	-
pmp000824	C25H26O6	Sanggenol L	Flavonoids	Other Flavonoids	22456.4	11652.5	22956.6	33974.6	26117.1	27917.4	46126.2	20489.4	50984.3	-	-	1.0956	0.155228	2.06079	1.0432	up	-	-	-	-	-	-	-	-	-	-
pmp000811	C20H18O6	Morachalcone C	Flavonoids	Chalcones	97040.1	86337.2	156903	292639	208600	264679	160424	81704.4	109829	-	-	-	-	-	-	-	1.37175	0.0151854	0.459524	-1.12179	down	1.34578	0.0131062	2.25084	1.17047	up
Zblp004976	C17H18O5	2,4'-Dihydroxy-4,6-dimethoxydihydrochalcone	Flavonoids	Chalcones	283794	244861	134396	71933.8	230936	272095	535587	462142	362485	-	-	1.31854	0.0264196	2.05145	1.03664	up	1.23368	0.0312326	2.36573	1.24229	up	-	-	-	-	-
pme0436	C30H26O12	Procyanidin B3*	Flavonoids	Proanthocyanidins	17671.7	46062.4	38428.2	10731.2	22662.5	13804.6	26822.7	29685.4	19265.4	-	-	-	-	-	-	-	-	-	-	-	-	1.06833	0.151154	0.461993	-1.11406	down
ZBN0074	C15H14O6	3',4,4',5,7-Pentahydroxyflavan (Luteoforol)	Flavonoids	Flavanols	266333	424092	217858	701353	753860	786411	537032	316387	441775	C05907	ko00941	-	-	-	-	-	-	-	-	-	-	1.36198	0.0105308	2.46798	1.30333	up
Lmyn006227	C15H10O5	Galangin (3,5,7-Trihydroxyflavone)	Flavonoids	Flavones	32607.6	25654.3	11519.7	38972.9	19392.4	34148.4	76798.9	54494.2	85255.6	C10044	ko00941	1.37535	0.0153812	3.10323	1.63377	up	1.39337	0.0256792	2.34072	1.22695	up	-	-	-	-	-
HJN090	C21H22O10	Butin-7-O-glucoside*	Flavonoids	Flavanones	1.76326e+06	1.7461e+06	1.93741e+06	1.33208e+06	1.0517e+06	1.12852e+06	1.2366e+06	613858	812263	-	-	1.38379	0.0272823	0.488862	-1.0325	down	-	-	-	-	-	-	-	-	-	-
Lmdp003286	C21H20O12	Isohyperoside	Flavonoids	Flavonols	9.53849e+06	1.47277e+07	1.44151e+07	2.40275e+07	1.86092e+07	2.17685e+07	3.23178e+07	2.36956e+07	2.38464e+07	-	-	1.43013	0.0218541	2.06456	1.04583	up	-	-	-	-	-	-	-	-	-	-
ZINC4349710	C23H24O13	Syringetin-3-o-glucoside	Flavonoids	Flavonols	1.40578e+06	667709	954189	700473	770518	893317	638484	392301	352158	-	-	1.26147	0.110375	0.456766	-1.13047	down	-	-	-	-	-	-	-	-	-	-
Lasp012237	C26H28O5	(2S')-7,4'-Dihydroxy-5'-aldehyde-8,3'-(3'-methylbut-2'-enyl)flavanone	Flavonoids	Flavanones	178097	202182	168397	99475.6	104133	123623	95852.5	79707.6	96817.7	-	-	1.54365	0.00350794	0.496427	-1.01035	down	-	-	-	-	-	-	-	-	-	-
pmb0618	C28H34O16	Hesperetin-8-C-glucoside-3'-O-glucoside	Flavonoids	Flavonols	6.94127e+06	1.01237e+07	1.25102e+07	1.54624e+07	1.36744e+07	1.36594e+07	2.82847e+07	1.70372e+07	1.5263e+07	-	-	1.28934	0.112551	2.0485	1.03457	up	-	-	-	-	-	-	-	-	-	-
ZBN0255	C33H30O16	Tricin-7-O-(2''-feruloyl)glucuronide	Flavonoids	Flavones	242436	150070	98106.5	52265.2	56470.6	64410.9	909485	607319	859288	-	-	1.49401	0.0108348	4.84311	2.27593	up	1.59596	0.0157154	13.723	3.77852	up	1.31429	0.128003	0.352919	-1.50259	down
Lmyn004037	C28H26O15	Eriodictyol-7-O-(6''-O-galloyl)glucoside	Flavonoids	Flavanones	76345.9	114412	70512.2	212978	174633	203455	183915	122450	159554	-	-	-	-	-	-	-	-	-	-	-	-	1.38339	0.00397704	2.26228	1.17778	up
Lakn002234	C27H34O16	Catechin glucosyl glucoside	Flavonoids	Flavones	565206	544932	655580	674113	752187	941832	455423	289498	393752	-	-	-	-	-	-	-	1.42506	0.0177147	0.480832	-1.0564	down	-	-	-	-	-
pmp001311	C27H30O17	6-Hydroxykaempferol-7,6-O-Diglucoside	Flavonoids	Flavonols	1.3868e+07	1.64432e+07	2.14082e+07	3.39798e+07	2.62637e+07	3.10656e+07	5.4263e+07	3.27529e+07	3.16689e+07	-	-	1.40765	0.0830875	2.29479	1.19836	up	-	-	-	-	-	-	-	-	-	-
pmp000835	C25H26O7	Sanggenol F	Flavonoids	Other Flavonoids	54905.5	65188.1	81746.5	151424	116837	99238	32344.5	40924.8	73573.8	-	-	-	-	-	-	-	1.41527	0.0220575	0.399574	-1.32346	down	-	-	-	-	-
mws0855	C15H10O8	Gossypetin(3,3',4',5,7,8-Hexahydroxyflavone)	Flavonoids	Flavonols	12754.6	45531.5	16933.8	44948.4	42386.4	54258.7	85924.5	46919	94447.2	C04109	-	1.26944	0.0535031	3.02168	1.59535	up	-	-	-	-	-	-	-	-	-	-
Hmdn001667	C20H16O13	Ellagic acid-4-O-glucoside	Flavonoids	Tannin	9.2646e+06	1.80191e+07	1.71393e+07	4.08054e+07	2.4053e+07	3.01132e+07	4.18353e+07	1.88134e+07	2.70105e+07	-	-	-	-	-	-	-	-	-	-	-	-	1.23653	0.0541541	2.13789	1.09619	up
Zbmp008929	C25H28O5	Xanthoangelol B	Flavonoids	Chalcones	62953.1	64397.3	90139.7	130142	98426.5	171772	181515	154899	143140	-	-	1.50451	0.00448015	2.20495	1.14075	up	-	-	-	-	-	-	-	-	-	-
Lacn005887	C26H30O12	Noricariside	Flavonoids	Flavonols	314360	438192	686511	1.04436e+06	1.17492e+06	1.2811e+06	2.53456e+06	790812	1.48194e+06	-	-	1.29648	0.151899	3.34058	1.7401	up	-	-	-	-	-	1.33924	0.00966372	2.4324	1.28238	up
MW0130883	C19H18O5	2-Methyl-5,7,8-trimethoxyisoflavone	Flavonoids	Flavones	2.79068e+06	4.80095e+06	2.64094e+06	8.96034e+06	6.53044e+06	1.0166e+07	1.22171e+07	6.50274e+06	8.16982e+06	-	-	1.3887	0.0659719	2.62785	1.39388	up	-	-	-	-	-	1.32804	0.0211862	2.50736	1.32617	up
mws0061	C21H20O12	Quercetin-3-O-galactoside (Hyperin)	Flavonoids	Flavonols	1.30807e+06	3.16338e+06	2.70676e+06	5.84386e+06	4.28865e+06	4.55426e+06	6.11731e+06	2.88377e+06	3.93735e+06	C10073	-	-	-	-	-	-	-	-	-	-	-	1.19461	0.0282494	2.04602	1.03282	up
Smbn003459	C15H12O6	Carthamidin	Flavonoids	Flavanones	29395.7	29657	26344	33366.8	30961.8	35179.8	43971.8	48700.1	83817.7	-	-	1.34746	0.136005	2.0667	1.04733	up	-	-	-	-	-	-	-	-	-	-
pmp000822	C25H26O6	Sanggenol I	Flavonoids	Other Flavonoids	288627	335457	172940	825468	589491	865762	896962	509323	938005	-	-	1.40151	0.0506685	2.94131	1.55646	up	-	-	-	-	-	1.35883	0.0136974	2.86155	1.51679	up
Lmyp004617	C21H22O9	Pinocembrin-7-O-glucoside (Pinocembroside)	Flavonoids	Flavanones	29661.6	34378.3	32906.9	85051.9	86989.2	84286.4	58293.9	55859.3	70506.6	-	-	-	-	-	-	-	-	-	-	-	-	1.48493	3.65293e-05	2.644	1.40272	up
Zjhp090611	C18H18O5	(3S)-5,7-dihydroxy-3-[(4-methoxyphenyl)methyl]-6-methyl-2,3-dihydrochromen-4-one*	Flavonoids	Other Flavonoids	50328.6	79212.6	37241	8742.25	18567	34140.1	29260.7	64477.4	51526.9	-	-	-	-	-	-	-	1.1478	0.0989267	2.36398	1.24122	up	1.16799	0.086256	0.368441	-1.4405	down
Lmsp010424	C20H20O7	3,4',5,6,7-Pentamethoxyflavone	Flavonoids	Flavones	87196	79616.3	78297.5	22750.1	18513.1	20171.9	61704.4	53224.4	51757.1	-	-	-	-	-	-	-	1.58231	0.00327051	2.7132	1.44	up	1.48424	0.00044245	0.250643	-1.99629	down
mws2627	C16H12O7	Tamarixetin (3,3',5,7-Tetrahydroxy-4'-Methoxyflavone)	Flavonoids	Flavonols	65005.1	47529.6	56237.3	42329.1	27204.8	31184.6	71880.5	93373.9	39337	C10188	-	-	-	-	-	-	1.20029	0.150021	2.03132	1.02242	up	-	-	-	-	-
mws0744	C15H12O8	Dihydromyricetin (Ampelopsin)	Flavonoids	Flavanonols	101078	150022	90754.5	227141	175147	298232	296019	163183	260064	C02906	ko00941,ko01110	1.32822	0.0686004	2.10401	1.07314	up	-	-	-	-	-	1.2651	0.0589088	2.04917	1.03504	up
Zmhp004034	C21H20O12	Rhodiolgin*	Flavonoids	Flavonols	539577	1.00165e+06	943930	1.87871e+06	1.29762e+06	1.61078e+06	2.30733e+06	1.60263e+06	1.41563e+06	-	-	1.33975	0.0529769	2.14296	1.0996	up	-	-	-	-	-	-	-	-	-	-
MWSslk185	C20H20O8	5-Demethylnobiletin; 5-Hydroxy-6,7,8,3',4'-Pentamethoxyflavone*	Flavonoids	Flavones	11850.1	12110.7	6456.42	10035	8109.02	17973.2	30007.5	17785.9	27473.5	-	-	1.37542	0.0383825	2.47448	1.30713	up	1.31587	0.0553289	2.08396	1.05933	up	-	-	-	-	-
Wagp010987	C20H20O8	5-Hydroxy-3,7,8,3',4'-Pentamethoxyflavone*	Flavonoids	Flavones	11850.1	12110.7	6456.42	10035	8109.02	17973.2	30007.5	17785.9	27473.5	-	-	1.37542	0.0383825	2.47448	1.30713	up	1.31587	0.0553289	2.08396	1.05933	up	-	-	-	-	-
pmn001583	C27H30O16	Quercetin-3-O-robinobioside	Flavonoids	Flavonols	1.90627e+07	2.0363e+07	1.96936e+07	4.3595e+07	4.76221e+07	4.28164e+07	5.05694e+07	3.46546e+07	4.5894e+07	-	-	1.5198	0.0358863	2.21785	1.14916	up	-	-	-	-	-	1.48509	0.00220863	2.26717	1.18089	up
pme1611	C21H22O10	Isohemiphloin	Flavonoids	Flavanones	142243	161538	132592	38733.6	36628.7	96326.4	129153	165520	116291	-	-	-	-	-	-	-	1.332	0.0346799	2.39365	1.25921	up	1.27879	0.0306887	0.393445	-1.34577	down
pmp001309	C21H20O12	6-Hydroxykaempferol-7-O-glucoside	Flavonoids	Flavonols	1.53654e+07	3.89699e+07	3.35243e+07	7.20743e+07	3.9912e+07	6.30258e+07	8.29815e+07	5.35282e+07	4.48961e+07	-	-	1.1821	0.0961263	2.06472	1.04595	up	-	-	-	-	-	-	-	-	-	-
Lmmp002995	C30H32O20	Quercetin-7-O-(2''-malonyl)glucosyl-5-O-glucoside	Flavonoids	Flavonols	156760	84703.9	201370	481458	732536	589709	460102	471179	646349	-	-	1.45901	0.0105659	3.56257	1.83292	up	-	-	-	-	-	1.39721	0.0127581	4.07309	2.02612	up
MWSslk049	C25H22O10	Silibinin	Flavonoids	Flavanonols	12729.9	17009.3	14292.7	7316.95	6972.79	6835.58	17010.2	15725.4	13259.4	C07610	-	-	-	-	-	-	1.57309	0.0159023	2.17724	1.1225	up	1.45496	0.0245308	0.479773	-1.05958	down
Wbtn014060	C23H22O5	Nigrolineaxanthone K	Flavonoids	Other Flavonoids	152233	253140	142463	114709	149103	241014	333334	399687	320122	-	-	-	-	-	-	-	1.39139	0.0206735	2.08615	1.06084	up	-	-	-	-	-
Lmmp000897	C30H26O14	Gallocatechin-(4α→8)-gallocatechin	Flavonoids	Flavanols	4.15228e+06	5.01221e+06	1.86913e+06	7.72596e+06	6.66476e+06	5.48371e+06	2.01138e+07	8.25727e+06	1.13533e+07	-	-	1.35051	0.106223	3.6003	1.84812	up	-	-	-	-	-	-	-	-	-	-
mws1033	C16H14O6	Homoeriodictyol	Flavonoids	Flavanones	173974	147952	140702	348089	237764	272252	390901	235615	343909	C09756	ko00941	1.4437	0.0604492	2.09764	1.06877	up	-	-	-	-	-	-	-	-	-	-
WaYp004612	C22H24O11	Sterubin 5-O-Glucoside*	Flavonoids	Flavanones	8.06693e+06	1.44789e+07	1.49611e+07	2.75391e+07	1.79052e+07	2.02271e+07	2.95865e+07	2.39574e+07	2.27404e+07	-	-	1.3659	0.013561	2.03387	1.02423	up	-	-	-	-	-	-	-	-	-	-
Zmgp003335	C27H32O16	Okanin-3',4'-di-O-glucoside*	Flavonoids	Chalcones	182530	262303	164500	337764	312755	242945	540637	244251	445843	-	-	1.216	0.129893	2.0198	1.01421	up	-	-	-	-	-	-	-	-	-	-
MWSHY0140	C16H12O4	3-Hydroxy-3'-methoxyflavone	Flavonoids	Flavones	114357	174008	152471	402252	228860	286536	185521	159123	290349	-	-	-	-	-	-	-	-	-	-	-	-	1.29601	0.0765732	2.08161	1.0577	up
Hmpp002612	C27H30O16	Luteolin-7-O-gentiobioside*	Flavonoids	Flavones	3.94827e+06	5.1014e+06	2.28719e+06	6.87683e+06	6.97988e+06	5.8856e+06	1.87135e+07	7.25465e+06	1.17352e+07	-	-	1.35191	0.111441	3.32573	1.73367	up	-	-	-	-	-	-	-	-	-	-
GQ512001	C33H40O21	Quercetin-3-O-glucosyl(1→3)rhamnosyl(1→6)Galactoside	Flavonoids	Flavonols	20212.9	35655.6	28758.9	9626.78	12183.9	7610.14	15673.9	9137.98	10130.8	-	-	1.39999	0.0480724	0.412901	-1.27613	down	-	-	-	-	-	1.38337	0.0447057	0.347652	-1.52428	down
pmb0639	C33H40O20	Apigenin-8-C-glucoside-7-O-Sophoroside	Flavonoids	Flavones	241374	204085	329568	95889.8	180257	95041	132892	300340	162664	-	-	-	-	-	-	-	-	-	-	-	-	1.23367	0.048855	0.478936	-1.0621	down
Zbjn004215	C27H30O16	Kaempferol-3-O-sophoroside	Flavonoids	Flavonols	174915	220185	86153.5	184499	148996	143843	464259	198808	490767	C12634	ko00944,ko01110	1.1524	0.123696	2.39756	1.26157	up	1.30567	0.134212	2.41723	1.27336	up	-	-	-	-	-
Zmhp002431	C27H30O15	saffloquinoside A	Flavonoids	Chalcones	61010	72280.1	161697	195034	200575	124448	485302	146771	273566	-	-	1.22278	0.166591	3.0701	1.61828	up	-	-	-	-	-	-	-	-	-	-
Lssp210056	C21H20O12	Quercetin3-O-galactoside*	Flavonoids	Other Flavonoids	157125	243079	468195	286515	893890	248186	519943	653107	1.03286e+06	-	-	1.25068	0.0815878	2.5402	1.34494	up	-	-	-	-	-	-	-	-	-	-
pmn001642	C23H20O13	Kaempferol-3-O-(2''-O-acetyl)glucuronide	Flavonoids	Flavonols	49407.9	111566	76643.2	228342	102117	207049	132710	106292	125152	-	-	-	-	-	-	-	-	-	-	-	-	1.12973	0.108231	2.26208	1.17765	up
Hmgp001927	C28H32O18	Patuletin-7-O-gentiobioside	Flavonoids	Flavonols	20321.1	6229.4	26381.3	44342.8	30877.5	34937.7	31158.5	29338.1	30323.9	-	-	-	-	-	-	-	-	-	-	-	-	1.05977	0.0652513	2.08113	1.05737	up
pme0434	C30H26O12	Procyanidin B2*	Flavonoids	Proanthocyanidins	50350.8	111207	40352.8	27235.4	20307.3	23872.7	39744.2	41808.6	25414.5	C17639	-	-	-	-	-	-	-	-	-	-	-	1.25064	0.18748	0.353699	-1.4994	down
ZBN0191	C42H46O24	kaempferol-3-caffcoyldiglucoside-7-glucoside	Flavonoids	Flavonols	5578.44	6735.31	24621.8	28407.9	26672.3	27889.2	28085.8	24128.9	27219.7	-	-	1.15405	0.143754	2.15062	1.10475	up	-	-	-	-	-	1.12512	0.129544	2.24633	1.16757	up
Hagn002801	C20H18O8	5,6,7,5'-tetramethoxy-3',4'-methylenedioxyflavonoid	Flavonoids	Flavones	30649.3	35227.5	57002	166429	101482	81067.9	79706.3	45462	78542.1	-	-	-	-	-	-	-	-	-	-	-	-	1.31865	0.0881993	2.84002	1.5059	up
Lmbp002592	C27H30O16	Kaempferol-3,7-O-diglucoside*	Flavonoids	Flavonols	4.09471e+06	4.86027e+06	2.16571e+06	7.3904e+06	6.20362e+06	5.03763e+06	1.8018e+07	6.87419e+06	1.35807e+07	-	-	1.3471	0.0988024	3.45958	1.7906	up	1.2047	0.173338	2.06492	1.04609	up	-	-	-	-	-
Zmap007870	C16H14O6	Blumeatin	Flavonoids	Flavanones	6913.02	4347.89	50009.7	7463.79	24955.4	13485	33104.6	45126.3	41467.8	-	-	-	-	-	-	-	1.32054	0.0211667	2.60757	1.38271	up	-	-	-	-	-
ZBN0086	C33H40O19	Kaempferol-3-O-rutinoside-7-O-rhamnoside	Flavonoids	Flavonols	19061.2	18707.7	16387.7	57202	33119.5	32697.1	30683.1	32093.8	54274.9	-	-	1.39763	0.109386	2.16135	1.11194	up	-	-	-	-	-	1.34574	0.103672	2.27153	1.18367	up
Lmnp002961	C23H24O12	Cirsiliol-8-C-glucoside	Flavonoids	Flavones	81964.5	178959	66934	226824	123995	155240	73161.8	102733	61461.8	-	-	-	-	-	-	-	1.37704	0.083088	0.46903	-1.09225	down	-	-	-	-	-
pmb0626	C33H40O20	Apigenin-6-C-glucoside-7-O-Sophoroside	Flavonoids	Flavones	82924.4	70980.1	60774.7	166183	79861.8	104144	49617.6	41255.1	41555.8	-	-	-	-	-	-	-	1.44022	0.104214	0.378164	-1.40292	down	-	-	-	-	-
Lacn005529	C31H38O15	xylosyl phellodendroside*	Flavonoids	Flavanonols	113659	110879	172228	385645	276177	266149	134765	118528	114809	-	-	-	-	-	-	-	1.53942	0.0366917	0.396674	-1.33398	down	1.37956	0.0259623	2.33884	1.22579	up
Zbjp003056	C27H30O16	Orientin-7-O-glucoside*	Flavonoids	Flavones	4.79949e+06	5.31419e+06	3.24498e+06	9.16304e+06	6.41379e+06	6.52913e+06	2.74118e+07	9.71554e+06	1.33461e+07	-	-	1.39589	0.147182	3.77833	1.91775	up	1.23725	0.219446	2.28325	1.19109	up	-	-	-	-	-
Zbzp003056	C27H30O16	Isoorientin-7-O-glucoside*	Flavonoids	Flavones	2.88707e+06	3.46369e+06	1.75922e+06	4.38953e+06	4.52118e+06	3.85708e+06	1.4202e+07	5.71665e+06	8.09464e+06	-	-	1.38925	0.114521	3.45417	1.78834	up	1.31789	0.181273	2.19406	1.1336	up	-	-	-	-	-
Zjmp102016	C18H14O6	iso-ophiopogonone A	Flavonoids	Other Flavonoids	21749.1	13028.9	10876.9	25781.3	30988.2	23374.1	30527.4	32305.1	39062.4	-	-	1.40322	0.0128427	2.23185	1.15824	up	-	-	-	-	-	-	-	-	-	-
Lmbp002336	C27H30O16	Quercetin-3-O-(2''-O-rhamnosyl)galactoside*	Flavonoids	Flavonols	133071	36450.8	81583	9	9	9	52893	61124.8	102334	-	-	-	-	-	-	-	1.59421	0.0421616	8013.03	12.9681	up	1.48525	0.0955515	0.000107525	-13.183	down
Zmhp003716	C27H30O16	Rhodionidin*	Flavonoids	Flavonols	133071	36450.8	81583	9	9	9	52893	61124.8	102334	-	-	-	-	-	-	-	1.59421	0.0421616	8013.03	12.9681	up	1.48525	0.0955515	0.000107525	-13.183	down
MW0138670	C21H20O11	kaempferol 7-O-glucoside	Flavonoids	Flavones	33441	51860.4	30067.3	80621.7	81609.2	93467.3	98523.1	76206.4	115330	-	-	1.44161	0.0180566	2.5142	1.3301	up	-	-	-	-	-	1.36354	0.00737162	2.21636	1.14819	up
Lmmp002755	C33H40O21	Quercetin-7-O-rutinoside-4'-O-glucoside	Flavonoids	Flavonols	10502.8	2894.3	15005	18076.8	16675	29424.5	17821.8	3244.48	13425.2	-	-	-	-	-	-	-	-	-	-	-	-	1.03354	0.0915227	2.25956	1.17604	up
Zmsp003339	C34H42O21	3-{[3,4-dihydroxy-6-(hydroxymethyl)-5-{[3,4,5-trihydroxy-6-(hydroxymethyl)oxan-2-yl]oxy}oxan-2-yl]oxy}-5-hydroxy-7-methoxy-2-(4-{[3,4,5-trihydroxy-6-(hydroxymethyl)oxan-2-yl]oxy}phenyl)chromen-4-one	Flavonoids	Flavonols	35478.8	43141.5	38299.9	63018.1	77784.4	68569.5	39973.1	7281.98	42183.6	-	-	-	-	-	-	-	1.06192	0.0567263	0.427176	-1.2271	down	-	-	-	-	-
Smnp004333	C28H28O12	2''-O-Feruloyl aloesin	Flavonoids	Other Flavonoids	96092.5	289105	156269	269953	268232	286646	81695	179838	141080	-	-	-	-	-	-	-	1.40177	0.0342305	0.488116	-1.03471	down	-	-	-	-	-
Lazp002140	C33H40O20	Chrysoeriol glucosyl xylosyl glucoside	Flavonoids	Flavones	1.47846e+06	902199	1.206e+06	1.98163e+06	1.70884e+06	1.2356e+06	647650	424564	972233	-	-	-	-	-	-	-	1.36851	0.0273351	0.415026	-1.26873	down	-	-	-	-	-
mws2118	C21H24O10	Phloretin-2'-O-glucoside (Phlorizin)	Flavonoids	Chalcones	161451	126337	182383	168017	192385	213663	549664	243120	249717	C01604	ko00941,ko01110	1.2584	0.197188	2.21728	1.14879	up	-	-	-	-	-	-	-	-	-	-
Lacp004439	C32H40O16	GlucosylPhellamurin	Flavonoids	Flavanonols	22003.8	8406.55	15350.4	49613.8	39493	29887.7	22962	15596.3	22161.8	-	-	-	-	-	-	-	-	-	-	-	-	1.27593	0.0294771	2.60036	1.37871	up
MWS20145	C21H22O11	Eriodictyol-7-O-glucoside*	Flavonoids	Flavanones	345515	435182	543115	686585	627585	1.17877e+06	944583	630675	1.26119e+06	-	-	1.32036	0.098308	2.14264	1.09939	up	-	-	-	-	-	-	-	-	-	-
MWSN0169	C21H20O11	Quercetin-3-O-rhamnoside(Quercitrin)	Flavonoids	Flavonols	29773.6	32409.4	161493	20630.4	27168.3	22995.6	92028.5	26134.6	35245.5	C01750	ko00944	-	-	-	-	-	1.06469	0.312982	2.16697	1.11568	up	-	-	-	-	-
Hmgp001996	C15H10O8	Quercetagetin; 3,3',4',5,6,7-Hexahydroxyflavone	Flavonoids	Flavonols	49029.4	59929.8	30789.9	157063	67630.7	80980.1	222468	327022	299159	C10122	-	1.53235	0.012395	6.07266	2.60233	up	1.39031	0.0127803	2.77632	1.47317	up	1.12513	0.177735	2.1873	1.12915	up
Hmgp002080	C28H32O17	Patuletin-7-O-rutinoside	Flavonoids	Flavonols	100783	106224	120649	156581	170749	167039	56068.1	62983.9	107912	-	-	-	-	-	-	-	1.44391	0.0254824	0.4591	-1.12312	down	-	-	-	-	-

## Sheet: Ma50 vs. Ma0
Index	Formula	Compounds	Class I	Class II	Ma50-1	Ma50-2	Ma50-3	Ma0-1	Ma0-2	Ma0-3	VIP	P-value	Fold_Change	Log2FC	Type
Hmbp002730	C15H10O6	Isoscutellarein	Flavonoids	Flavones	3.99296e+06	1.36745e+06	2.24768e+06	778113	1.57047e+06	277059	1.04765	0.151606	2.89761	1.53486	up
Wbtn007183	C16H12O7	methyl 4,8-dihydroxy-6-methoxy-9-oxo-9H-xanthene-3-carboxylate	Flavonoids	Other Flavonoids	160930	200635	235249	62822.9	47301.3	140058	1.22884	0.0358523	2.38552	1.2543	up
Hmlp006326	C16H16O4	2',4'-dihydroxy-4-methoxydihydrochalcone	Flavonoids	Chalcones	5.43367e+07	3.07386e+07	3.17016e+07	1.44521e+07	2.47826e+07	1.28356e+07	1.23086	0.0895531	2.24268	1.16522	up
Wbtn008360	C18H14O7	Methyl 4,8-dihydroxy-9-oxo-6-(2-oxopropyl)xanthene-3-carboxylate	Flavonoids	Other Flavonoids	151136	117362	95365.8	33910.7	55049	58684.4	1.34934	0.0303101	2.46447	1.30128	up
Zjhp090608	C17H18O5	Polygonatone D	Flavonoids	Other Flavonoids	343723	353590	41994.1	46885.1	49844.9	36973.8	1.03672	0.186912	5.52944	2.46713	up
Lmqn009304	C19H18O5	Eucalyptin (5-Hydroxy-7,4'-dimethoxy-6,8-dimethylflavone)	Flavonoids	Flavanones	134596	116464	143618	427949	217136	156604	1.07455	0.240006	0.492309	-1.02236	down
Zbqn006065	C15H10O6	3,5,7,2'-Tetrahydroxyflavone; Datiscetin	Flavonoids	Flavones	527308	201359	325221	126684	257890	56650.2	1.00794	0.155752	2.38855	1.25614	up
Zmjp010694	C19H18O7	5-Hydroxy-3,7,3',4'-tetramethoxyflavone (Retusin)	Flavonoids	Flavones	36173.5	52839.9	19051.5	3.5052e+06	3.51038e+06	7.42497e+06	1.47044	0.0672419	0.00748343	-7.06208	down
HJN055	C21H24O10	Dihydrocharcone-4'-O-glucoside*	Flavonoids	Chalcones	714523	721826	740868	333953	354502	354615	1.48871	4.12493e-06	2.08732	1.06165	up
MWSHY0071	C15H10O4	Chrysin	Flavonoids	Flavones	1.98864e+06	1.87946e+06	2.48017e+06	702308	1.17718e+06	732887	1.37118	0.00720248	2.43007	1.281	up
Hmcn001884	C21H20O12	6-Hydroxyluteolin 5-glucoside	Flavonoids	Flavones	4.13647e+07	2.82625e+07	3.49478e+07	9.57836e+06	2.15358e+07	1.71152e+07	1.24758	0.0220325	2.16828	1.11655	up
MWSmce108	C15H12O5	Butein	Flavonoids	Chalcones	5.36769e+07	2.94249e+07	3.13499e+07	1.41936e+07	2.4923e+07	1.34439e+07	1.21431	0.1006	2.17752	1.12269	up
Wbtp004961	C15H10O7	1,2,4,5-tetrahydroxy-7-(hydroxymethyl)anthracene-9,10-dione*	Flavonoids	Other Flavonoids	5.17459e+06	2.21166e+06	2.18355e+06	1.40146e+06	1.17622e+06	1.91581e+06	1.10995	0.226721	2.1297	1.09065	up
MWSN0163	C25H22O10	Isosilybin	Flavonoids	Flavanones	5228.57	7943.32	9795.74	22099.7	17394.9	12804.2	1.29741	0.0487082	0.439162	-1.18718	down
Lacn005143	C31H38O15	xylosyl Phellamurin*	Flavonoids	Flavanonols	288975	224659	419706	113003	208261	138853	1.19793	0.0927573	2.02848	1.0204	up
pmp000814	C25H26O5	Kuwanon S	Flavonoids	Other Flavonoids	11008.4	10622.2	14096	27354.6	25747.8	23505.4	1.44866	0.000962721	0.466358	-1.10049	down
Lmfn005486	C15H10O9S	Kaempferol-3-O-sulfonate	Flavonoids	Flavonols	1312.41	7574.22	2223.75	109912	75068.8	175461	1.42238	0.0577412	0.0308243	-5.01979	down
Wbtn009443	C18H14O6	O-Demethylforbexanthone	Flavonoids	Other Flavonoids	44691.2	47500.7	66782.3	24121.3	23875.3	20577.7	1.41222	0.0459096	2.31827	1.21305	up
mws0044	C15H12O7	Taxifolin(Dihydroquercetin)	Flavonoids	Flavanonols	2.78106e+07	1.84708e+07	3.23922e+07	9.86569e+06	1.37856e+07	1.33025e+07	1.31194	0.0664092	2.12897	1.09016	up
Zblp004717	C28H32O16	3'-methoxyquercetin-3-O-L-rhamnosyl(1→2)-glucopyranoside*	Flavonoids	Flavonols	743871	721302	708130	307814	453267	221835	1.32525	0.025483	2.21108	1.14475	up
pme0088	C15H10O6	Luteolin (5,7,3',4'-Tetrahydroxyflavone)	Flavonoids	Flavones	1.70213e+06	603674	1.0238e+06	377417	726413	136877	1.02708	0.14909	2.68364	1.42419	up
mws0059	C27H30O16	Quercetin-3-O-rutinoside (Rutin)	Flavonoids	Flavonols	3.94014e+07	4.11586e+07	3.69325e+07	1.55057e+07	1.56453e+07	1.96132e+07	1.46847	0.000271121	2.31448	1.21069	up
Hmmp008597	C16H14O4	4,4'-Dihydroxy-2'-methoxychalcone (3-Deoxysappanchalcone)	Flavonoids	Chalcones	247784	216556	252492	102306	96112.6	105328	1.48127	0.00463734	2.35996	1.23876	up
MW0132759	C15H10O5	3,5-Dihydroxy-2-(4-hydroxyphenyl)chromen-4-one	Flavonoids	Flavones	45403.9	22490.4	42846.5	110512	68438.2	70724.1	1.24677	0.0568559	0.44354	-1.17286	down
Zmhn001257	C21H24O11	Catechin-5-O-glucoside	Flavonoids	Flavanols	1.34584e+06	996377	1.08802e+06	582208	570430	450868	1.41893	0.0173598	2.13921	1.09708	up
Laxp005948	C22H26O10	7,2'‑dihydroxy‑4'‑methoxy‑isoflavanol glucoside	Flavonoids	Other Flavonoids	2.14652e+06	1.70255e+06	1.38203e+06	750768	1.12006e+06	719817	1.30973	0.0373076	2.01922	1.0138	up
Wbtp006052	C15H10O6	Protoapigenone	Flavonoids	Other Flavonoids	1.46235e+07	5.66097e+06	1.04288e+07	3.32567e+06	6.21253e+06	1.57048e+06	1.10323	0.110781	2.7648	1.46717	up
Wbtp004753	C15H10O7	1,2,3,7,8-pentahydroxy-6-methylanthracene-9,10-dione*	Flavonoids	Other Flavonoids	5.42312e+06	5.75505e+06	4.3773e+06	2.37909e+06	2.34744e+06	2.46663e+06	1.46007	0.0208224	2.16254	1.11273	up
mws0836	C30H26O12	Procyanidin B1	Flavonoids	Proanthocyanidins	12842.6	18424.3	18376.7	36341.3	37969	35245.7	1.43272	0.00333498	0.453134	-1.14199	down
pmp000811	C20H18O6	Morachalcone C	Flavonoids	Chalcones	292639	208600	264679	97040.1	86337.2	156903	1.34578	0.0131062	2.25084	1.17047	up
pme0436	C30H26O12	Procyanidin B3*	Flavonoids	Proanthocyanidins	10731.2	22662.5	13804.6	17671.7	46062.4	38428.2	1.06833	0.151154	0.461993	-1.11406	down
ZBN0074	C15H14O6	3',4,4',5,7-Pentahydroxyflavan (Luteoforol)	Flavonoids	Flavanols	701353	753860	786411	266333	424092	217858	1.36198	0.0105308	2.46798	1.30333	up
ZBN0255	C33H30O16	Tricin-7-O-(2''-feruloyl)glucuronide	Flavonoids	Flavones	52265.2	56470.6	64410.9	242436	150070	98106.5	1.31429	0.128003	0.352919	-1.50259	down
Lmyn004037	C28H26O15	Eriodictyol-7-O-(6''-O-galloyl)glucoside	Flavonoids	Flavanones	212978	174633	203455	76345.9	114412	70512.2	1.38339	0.00397704	2.26228	1.17778	up
Hmdn001667	C20H16O13	Ellagic acid-4-O-glucoside	Flavonoids	Tannin	4.08054e+07	2.4053e+07	3.01132e+07	9.2646e+06	1.80191e+07	1.71393e+07	1.23653	0.0541541	2.13789	1.09619	up
Lacn005887	C26H30O12	Noricariside	Flavonoids	Flavonols	1.04436e+06	1.17492e+06	1.2811e+06	314360	438192	686511	1.33924	0.00966372	2.4324	1.28238	up
MW0130883	C19H18O5	2-Methyl-5,7,8-trimethoxyisoflavone	Flavonoids	Flavones	8.96034e+06	6.53044e+06	1.0166e+07	2.79068e+06	4.80095e+06	2.64094e+06	1.32804	0.0211862	2.50736	1.32617	up
mws0061	C21H20O12	Quercetin-3-O-galactoside (Hyperin)	Flavonoids	Flavonols	5.84386e+06	4.28865e+06	4.55426e+06	1.30807e+06	3.16338e+06	2.70676e+06	1.19461	0.0282494	2.04602	1.03282	up
pmp000822	C25H26O6	Sanggenol I	Flavonoids	Other Flavonoids	825468	589491	865762	288627	335457	172940	1.35883	0.0136974	2.86155	1.51679	up
Lmyp004617	C21H22O9	Pinocembrin-7-O-glucoside (Pinocembroside)	Flavonoids	Flavanones	85051.9	86989.2	84286.4	29661.6	34378.3	32906.9	1.48493	3.65293e-05	2.644	1.40272	up
Zjhp090611	C18H18O5	(3S)-5,7-dihydroxy-3-[(4-methoxyphenyl)methyl]-6-methyl-2,3-dihydrochromen-4-one*	Flavonoids	Other Flavonoids	8742.25	18567	34140.1	50328.6	79212.6	37241	1.16799	0.086256	0.368441	-1.4405	down
Lmsp010424	C20H20O7	3,4',5,6,7-Pentamethoxyflavone	Flavonoids	Flavones	22750.1	18513.1	20171.9	87196	79616.3	78297.5	1.48424	0.00044245	0.250643	-1.99629	down
mws0744	C15H12O8	Dihydromyricetin (Ampelopsin)	Flavonoids	Flavanonols	227141	175147	298232	101078	150022	90754.5	1.2651	0.0589088	2.04917	1.03504	up
pmn001583	C27H30O16	Quercetin-3-O-robinobioside	Flavonoids	Flavonols	4.3595e+07	4.76221e+07	4.28164e+07	1.90627e+07	2.0363e+07	1.96936e+07	1.48509	0.00220863	2.26717	1.18089	up
pme1611	C21H22O10	Isohemiphloin	Flavonoids	Flavanones	38733.6	36628.7	96326.4	142243	161538	132592	1.27879	0.0306887	0.393445	-1.34577	down
Lmmp002995	C30H32O20	Quercetin-7-O-(2''-malonyl)glucosyl-5-O-glucoside	Flavonoids	Flavonols	481458	732536	589709	156760	84703.9	201370	1.39721	0.0127581	4.07309	2.02612	up
MWSslk049	C25H22O10	Silibinin	Flavonoids	Flavanonols	7316.95	6972.79	6835.58	12729.9	17009.3	14292.7	1.45496	0.0245308	0.479773	-1.05958	down
MWSHY0140	C16H12O4	3-Hydroxy-3'-methoxyflavone	Flavonoids	Flavones	402252	228860	286536	114357	174008	152471	1.29601	0.0765732	2.08161	1.0577	up
GQ512001	C33H40O21	Quercetin-3-O-glucosyl(1→3)rhamnosyl(1→6)Galactoside	Flavonoids	Flavonols	9626.78	12183.9	7610.14	20212.9	35655.6	28758.9	1.38337	0.0447057	0.347652	-1.52428	down
pmb0639	C33H40O20	Apigenin-8-C-glucoside-7-O-Sophoroside	Flavonoids	Flavones	95889.8	180257	95041	241374	204085	329568	1.23367	0.048855	0.478936	-1.0621	down
pmn001642	C23H20O13	Kaempferol-3-O-(2''-O-acetyl)glucuronide	Flavonoids	Flavonols	228342	102117	207049	49407.9	111566	76643.2	1.12973	0.108231	2.26208	1.17765	up
Hmgp001927	C28H32O18	Patuletin-7-O-gentiobioside	Flavonoids	Flavonols	44342.8	30877.5	34937.7	20321.1	6229.4	26381.3	1.05977	0.0652513	2.08113	1.05737	up
pme0434	C30H26O12	Procyanidin B2*	Flavonoids	Proanthocyanidins	27235.4	20307.3	23872.7	50350.8	111207	40352.8	1.25064	0.18748	0.353699	-1.4994	down
ZBN0191	C42H46O24	kaempferol-3-caffcoyldiglucoside-7-glucoside	Flavonoids	Flavonols	28407.9	26672.3	27889.2	5578.44	6735.31	24621.8	1.12512	0.129544	2.24633	1.16757	up
Hagn002801	C20H18O8	5,6,7,5'-tetramethoxy-3',4'-methylenedioxyflavonoid	Flavonoids	Flavones	166429	101482	81067.9	30649.3	35227.5	57002	1.31865	0.0881993	2.84002	1.5059	up
ZBN0086	C33H40O19	Kaempferol-3-O-rutinoside-7-O-rhamnoside	Flavonoids	Flavonols	57202	33119.5	32697.1	19061.2	18707.7	16387.7	1.34574	0.103672	2.27153	1.18367	up
Lacn005529	C31H38O15	xylosyl phellodendroside*	Flavonoids	Flavanonols	385645	276177	266149	113659	110879	172228	1.37956	0.0259623	2.33884	1.22579	up
Lmbp002336	C27H30O16	Quercetin-3-O-(2''-O-rhamnosyl)galactoside*	Flavonoids	Flavonols	9	9	9	133071	36450.8	81583	1.48525	0.0955515	0.000107525	-13.183	down
Zmhp003716	C27H30O16	Rhodionidin*	Flavonoids	Flavonols	9	9	9	133071	36450.8	81583	1.48525	0.0955515	0.000107525	-13.183	down
MW0138670	C21H20O11	kaempferol 7-O-glucoside	Flavonoids	Flavones	80621.7	81609.2	93467.3	33441	51860.4	30067.3	1.36354	0.00737162	2.21636	1.14819	up
Lmmp002755	C33H40O21	Quercetin-7-O-rutinoside-4'-O-glucoside	Flavonoids	Flavonols	18076.8	16675	29424.5	10502.8	2894.3	15005	1.03354	0.0915227	2.25956	1.17604	up
Lacp004439	C32H40O16	GlucosylPhellamurin	Flavonoids	Flavanonols	49613.8	39493	29887.7	22003.8	8406.55	15350.4	1.27593	0.0294771	2.60036	1.37871	up
Hmgp001996	C15H10O8	Quercetagetin; 3,3',4',5,6,7-Hexahydroxyflavone	Flavonoids	Flavonols	157063	67630.7	80980.1	49029.4	59929.8	30789.9	1.12513	0.177735	2.1873	1.12915	up

## Sheet: Ma100 vs. Ma0
Index	Formula	Compounds	Class I	Class II	Ma100-1	Ma100-2	Ma100-3	Ma0-1	Ma0-2	Ma0-3	VIP	P-value	Fold_Change	Log2FC	Type
mws1068	C15H10O6	Kaempferol (3,5,7,4'-Tetrahydroxyflavone)	Flavonoids	Flavonols	195249	154450	168338	90463.2	115954	48068.3	1.2931	0.0272539	2.03562	1.02547	up
Hmbp002730	C15H10O6	Isoscutellarein	Flavonoids	Flavones	7.57492e+06	2.81409e+06	5.63305e+06	778113	1.57047e+06	277059	1.35751	0.0749046	6.10215	2.60932	up
Lmqn006260	C15H10O7	2',3',4',5,7-Pentahydroxyflavone*	Flavonoids	Flavones	5.42476e+06	5.13862e+06	4.21882e+06	2.64491e+06	3.17059e+06	1.44068e+06	1.32274	0.0198072	2.03719	1.02658	up
Wbtn006810	C15H12O6	6,7-dihydroxy-1,3-dimethoxyxanthen-9-one	Flavonoids	Other Flavonoids	1.54735e+06	799697	1.45057e+06	446125	596533	433448	1.40687	0.0745918	2.57273	1.3633	up
Wbtn007183	C16H12O7	methyl 4,8-dihydroxy-6-methoxy-9-oxo-9H-xanthene-3-carboxylate	Flavonoids	Other Flavonoids	394393	87538.2	280509	62822.9	47301.3	140058	1.08706	0.189253	3.04754	1.60764	up
MWSslk237	C22H22O11	Hispidulin-7-O-glucoside(Homoplantaginin)*	Flavonoids	Flavones	6.75877e+06	7.6614e+06	9.69534e+06	1.44522e+07	1.87094e+07	1.63818e+07	1.50246	0.00670481	0.486755	-1.03873	down
Zmpn004713	C15H10O7	Isoetin (5,7,2',4',5'-Pentahydroxyflavone)	Flavonoids	Flavones	1.82397e+06	1.0456e+06	1.43338e+06	625561	493708	263536	1.40842	0.0325031	3.11175	1.63772	up
zjzp122722	C15H12O6	1,7-Dihydroxy-3,6-dimethoxyxanthone(iso-1)	Flavonoids	Other Flavonoids	8.27118e+06	4.049e+06	8.64573e+06	2.00743e+06	2.23951e+06	1.95007e+06	1.45303	0.0786089	3.38323	1.7584	up
mws0091	C21H20O12	Quercetin-3-O-glucoside (Isoquercitrin)	Flavonoids	Flavonols	8.93526e+06	6.41675e+06	8.09896e+06	3.34376e+06	4.01735e+06	4.23041e+06	1.49522	0.0229734	2.02311	1.01658	up
Wbtn008360	C18H14O7	Methyl 4,8-dihydroxy-9-oxo-6-(2-oxopropyl)xanthene-3-carboxylate	Flavonoids	Other Flavonoids	112371	95281.4	126137	33910.7	55049	58684.4	1.43301	0.00662967	2.26077	1.17682	up
pmp000638	C20H18O6	8-Prenylkaempferol	Flavonoids	Flavonols	2.58362e+06	945869	1.46738e+06	715092	735508	243721	1.21697	0.139849	2.94919	1.56032	up
Jmgn005927	C15H12O6	2-hydroxynaringenin	Flavonoids	Flavanones	9.06068e+06	4.26012e+06	8.43065e+06	1.95713e+06	2.06979e+06	1.77785e+06	1.47689	0.0713017	3.74716	1.9058	up
pmp000804	C19H20O4	Isobavachalcone D	Flavonoids	Chalcones	865367	606930	961339	340059	55977.1	281339	1.25886	0.0139406	3.59275	1.84509	up
Lamn006527	C15H12O6	Drimiopsin C	Flavonoids	Other Flavonoids	1.0867e+06	1.0946e+06	1.81265e+06	479558	614584	688470	1.39959	0.0840596	2.2405	1.16382	up
Zbqn006065	C15H10O6	3,5,7,2'-Tetrahydroxyflavone; Datiscetin	Flavonoids	Flavones	1.04203e+06	450903	811377	126684	257890	56650.2	1.37438	0.0563859	5.22253	2.38475	up
ZBN0062	C15H10O5	Apigenin; 4',5,7-Trihydroxyflavone	Flavonoids	Flavones	81433.8	58054.6	86652.4	32698	25890.9	14514.9	1.43565	0.0125893	3.09342	1.6292	up
Zmjp010694	C19H18O7	5-Hydroxy-3,7,3',4'-tetramethoxyflavone (Retusin)	Flavonoids	Flavones	24776.2	90320.7	25675.4	3.5052e+06	3.51038e+06	7.42497e+06	1.54987	0.067488	0.0097484	-6.68062	down
pmp000809	C20H18O6	Sanggenon H	Flavonoids	Other Flavonoids	1.44179e+07	4.31727e+06	8.34241e+06	3.77256e+06	3.62896e+06	901282	1.1565	0.15759	3.26126	1.70543	up
MWSHY0071	C15H10O4	Chrysin	Flavonoids	Flavones	2.62162e+06	1.64512e+06	2.00612e+06	702308	1.17718e+06	732887	1.42435	0.031421	2.4012	1.26376	up
pmp000356	C20H18O6	Isolicoflavonol	Flavonoids	Flavonols	1.62215e+07	4.5583e+06	7.82847e+06	3.65133e+06	3.43517e+06	841604	1.17823	0.17942	3.60846	1.85138	up
Zjhp090622	C19H20O6	(3R)-5,7-dihydroxy-6,8-dimethyl-3-(2'-hydroxy-4'-methoxybenzyl)-chroman-4-one*	Flavonoids	Other Flavonoids	78074	123471	122771	36533.4	63163	31889.9	1.37103	0.0297303	2.46466	1.30139	up
mws1094	C15H12O6	Aromadendrin (Dihydrokaempferol)	Flavonoids	Flavanonols	706169	645027	1.16265e+06	300735	376514	404924	1.40484	0.0950041	2.32296	1.21596	up
Lacn005143	C31H38O15	xylosyl Phellamurin*	Flavonoids	Flavanonols	651832	308784	404483	113003	208261	138853	1.40053	0.088857	2.96685	1.56893	up
Lmfn005486	C15H10O9S	Kaempferol-3-O-sulfonate	Flavonoids	Flavonols	49463.5	27164.1	33774.6	109912	75068.8	175461	1.39591	0.0988499	0.306297	-1.707	down
Lmwp003442	C21H20O11	Amoenin	Flavonoids	Flavonols	2.80886e+07	1.38043e+07	2.08196e+07	7.7409e+06	9.63054e+06	6.48264e+06	1.41594	0.0817743	2.62901	1.39452	up
Wbtn009443	C18H14O6	O-Demethylforbexanthone	Flavonoids	Other Flavonoids	77560.7	41678.3	50999.9	24121.3	23875.3	20577.7	1.45891	0.0859817	2.48254	1.31182	up
mws0044	C15H12O7	Taxifolin(Dihydroquercetin)	Flavonoids	Flavanonols	4.84203e+07	3.22189e+07	5.55904e+07	9.86569e+06	1.37856e+07	1.33025e+07	1.51099	0.0373975	3.68648	1.88224	up
mws1329	C21H20O12	Quercetin-7-O-glucoside*	Flavonoids	Flavonols	1.60294e+07	1.10452e+07	1.22281e+07	5.5546e+06	7.70455e+06	6.31871e+06	1.45943	0.0337679	2.00751	1.00541	up
pmn001716	C21H20O11	Carthamone*	Flavonoids	Chalcones	3.56123e+06	1.16304e+06	1.88043e+06	782594	1.34633e+06	801482	1.12343	0.222325	2.25386	1.17239	up
pme0088	C15H10O6	Luteolin (5,7,3',4'-Tetrahydroxyflavone)	Flavonoids	Flavones	3.20409e+06	1.37826e+06	2.69997e+06	377417	726413	136877	1.37088	0.055023	5.86949	2.55324	up
MW0139750	C28H32O15	Spinosin	Flavonoids	Flavones	445190	269672	396000	631699	724300	975624	1.39822	0.039258	0.476433	-1.06965	down
mws0059	C27H30O16	Quercetin-3-O-rutinoside (Rutin)	Flavonoids	Flavonols	4.12301e+07	2.60345e+07	3.86034e+07	1.55057e+07	1.56453e+07	1.96132e+07	1.44372	0.0501766	2.08549	1.06038	up
Hmmp008597	C16H14O4	4,4'-Dihydroxy-2'-methoxychalcone (3-Deoxysappanchalcone)	Flavonoids	Chalcones	199025	160204	255532	102306	96112.6	105328	1.46484	0.0631343	2.02392	1.01715	up
MW0132759	C15H10O5	3,5-Dihydroxy-2-(4-hydroxyphenyl)chromen-4-one	Flavonoids	Flavones	263317	224573	143449	110512	68438.2	70724.1	1.41987	0.054453	2.52864	1.33836	up
ZBN0218	C23H24O12	Tricin-5-O-Glucoside	Flavonoids	Flavones	1.11077e+06	990268	1.027e+06	280565	436592	314133	1.53571	0.000447058	3.03314	1.60081	up
Hmcp001658	C31H34O20	Isorhamnetin-3-O-(6''-malonyl)glucoside-7-O-glucoside	Flavonoids	Flavonols	456582	221925	419809	143295	285255	85545.6	1.11225	0.109801	2.1364	1.09518	up
Lcsn003955	C15H12O6	Maesopsin	Flavonoids	Other Flavonoids	1.42628e+06	1.59693e+06	2.62687e+06	699728	892555	989661	1.36461	0.105706	2.1883	1.12981	up
Wbtp006052	C15H10O6	Protoapigenone	Flavonoids	Other Flavonoids	3.02811e+07	1.2199e+07	2.1411e+07	3.32567e+06	6.21253e+06	1.57048e+06	1.40206	0.0696361	5.75145	2.52393	up
Zjhp090620	C19H20O6	5,7-dihydroxy-6,8-dimethyl-3(R,S)-(3'-hydroxy-4'-methoxybenzyl)-chroman-4-one*	Flavonoids	Other Flavonoids	76584	116911	129127	28754.7	50929.2	21194.4	1.40445	0.02458	3.19813	1.67723	up
Wbtn005071	C21H22O12	2,5-dihydroxy-1,6-dimethoxy-8-{[(2s,3r,4s,5s,6r)-3,4,5-trihydroxy-6-(hydroxymethyl)oxan-2-yl]oxy}xanthen-9-one	Flavonoids	Other Flavonoids	952862	307037	905188	167255	272558	243793	1.26042	0.137679	3.16716	1.66319	up
pmb0645	C28H34O16	Hesperetin-6-C-glucoside-7-O-glucoside	Flavonoids	Flavonols	4.37695e+06	2.70991e+06	2.85949e+06	691948	1.68695e+06	2.3017e+06	1.16112	0.0696808	2.12502	1.08747	up
Wbtp004753	C15H10O7	1,2,3,7,8-pentahydroxy-6-methylanthracene-9,10-dione*	Flavonoids	Other Flavonoids	4.7039e+06	4.98293e+06	5.16256e+06	2.37909e+06	2.34744e+06	2.46663e+06	1.57616	0.00155023	2.06438	1.04571	up
pmb3053	C27H24O11	Tricin-4'-O-eudesmic acid	Flavonoids	Flavones	27063.3	26685.6	24309.3	17259.7	11205.4	10443.7	1.45361	0.0158118	2.00618	1.00445	up
MWSN0042	C21H22O5	Xanthohumol	Flavonoids	Chalcones	2359.16	2372.26	2428.51	5283.33	6460.52	4230.68	1.51549	0.0447017	0.448209	-1.15776	down
pmp000824	C25H26O6	Sanggenol L	Flavonoids	Other Flavonoids	46126.2	20489.4	50984.3	22456.4	11652.5	22956.6	1.0956	0.155228	2.06079	1.0432	up
Zblp004976	C17H18O5	2,4'-Dihydroxy-4,6-dimethoxydihydrochalcone	Flavonoids	Chalcones	535587	462142	362485	283794	244861	134396	1.31854	0.0264196	2.05145	1.03664	up
Lmyn006227	C15H10O5	Galangin (3,5,7-Trihydroxyflavone)	Flavonoids	Flavones	76798.9	54494.2	85255.6	32607.6	25654.3	11519.7	1.37535	0.0153812	3.10323	1.63377	up
HJN090	C21H22O10	Butin-7-O-glucoside*	Flavonoids	Flavanones	1.2366e+06	613858	812263	1.76326e+06	1.7461e+06	1.93741e+06	1.38379	0.0272823	0.488862	-1.0325	down
Lmdp003286	C21H20O12	Isohyperoside	Flavonoids	Flavonols	3.23178e+07	2.36956e+07	2.38464e+07	9.53849e+06	1.47277e+07	1.44151e+07	1.43013	0.0218541	2.06456	1.04583	up
ZINC4349710	C23H24O13	Syringetin-3-o-glucoside	Flavonoids	Flavonols	638484	392301	352158	1.40578e+06	667709	954189	1.26147	0.110375	0.456766	-1.13047	down
Lasp012237	C26H28O5	(2S')-7,4'-Dihydroxy-5'-aldehyde-8,3'-(3'-methylbut-2'-enyl)flavanone	Flavonoids	Flavanones	95852.5	79707.6	96817.7	178097	202182	168397	1.54365	0.00350794	0.496427	-1.01035	down
pmb0618	C28H34O16	Hesperetin-8-C-glucoside-3'-O-glucoside	Flavonoids	Flavonols	2.82847e+07	1.70372e+07	1.5263e+07	6.94127e+06	1.01237e+07	1.25102e+07	1.28934	0.112551	2.0485	1.03457	up
ZBN0255	C33H30O16	Tricin-7-O-(2''-feruloyl)glucuronide	Flavonoids	Flavones	909485	607319	859288	242436	150070	98106.5	1.49401	0.0108348	4.84311	2.27593	up
pmp001311	C27H30O17	6-Hydroxykaempferol-7,6-O-Diglucoside	Flavonoids	Flavonols	5.4263e+07	3.27529e+07	3.16689e+07	1.3868e+07	1.64432e+07	2.14082e+07	1.40765	0.0830875	2.29479	1.19836	up
mws0855	C15H10O8	Gossypetin(3,3',4',5,7,8-Hexahydroxyflavone)	Flavonoids	Flavonols	85924.5	46919	94447.2	12754.6	45531.5	16933.8	1.26944	0.0535031	3.02168	1.59535	up
Zbmp008929	C25H28O5	Xanthoangelol B	Flavonoids	Chalcones	181515	154899	143140	62953.1	64397.3	90139.7	1.50451	0.00448015	2.20495	1.14075	up
Lacn005887	C26H30O12	Noricariside	Flavonoids	Flavonols	2.53456e+06	790812	1.48194e+06	314360	438192	686511	1.29648	0.151899	3.34058	1.7401	up
MW0130883	C19H18O5	2-Methyl-5,7,8-trimethoxyisoflavone	Flavonoids	Flavones	1.22171e+07	6.50274e+06	8.16982e+06	2.79068e+06	4.80095e+06	2.64094e+06	1.3887	0.0659719	2.62785	1.39388	up
Smbn003459	C15H12O6	Carthamidin	Flavonoids	Flavanones	43971.8	48700.1	83817.7	29395.7	29657	26344	1.34746	0.136005	2.0667	1.04733	up
pmp000822	C25H26O6	Sanggenol I	Flavonoids	Other Flavonoids	896962	509323	938005	288627	335457	172940	1.40151	0.0506685	2.94131	1.55646	up
mws0744	C15H12O8	Dihydromyricetin (Ampelopsin)	Flavonoids	Flavanonols	296019	163183	260064	101078	150022	90754.5	1.32822	0.0686004	2.10401	1.07314	up
Zmhp004034	C21H20O12	Rhodiolgin*	Flavonoids	Flavonols	2.30733e+06	1.60263e+06	1.41563e+06	539577	1.00165e+06	943930	1.33975	0.0529769	2.14296	1.0996	up
MWSslk185	C20H20O8	5-Demethylnobiletin; 5-Hydroxy-6,7,8,3',4'-Pentamethoxyflavone*	Flavonoids	Flavones	30007.5	17785.9	27473.5	11850.1	12110.7	6456.42	1.37542	0.0383825	2.47448	1.30713	up
Wagp010987	C20H20O8	5-Hydroxy-3,7,8,3',4'-Pentamethoxyflavone*	Flavonoids	Flavones	30007.5	17785.9	27473.5	11850.1	12110.7	6456.42	1.37542	0.0383825	2.47448	1.30713	up
pmn001583	C27H30O16	Quercetin-3-O-robinobioside	Flavonoids	Flavonols	5.05694e+07	3.46546e+07	4.5894e+07	1.90627e+07	2.0363e+07	1.96936e+07	1.5198	0.0358863	2.21785	1.14916	up
pmp001309	C21H20O12	6-Hydroxykaempferol-7-O-glucoside	Flavonoids	Flavonols	8.29815e+07	5.35282e+07	4.48961e+07	1.53654e+07	3.89699e+07	3.35243e+07	1.1821	0.0961263	2.06472	1.04595	up
Lmmp002995	C30H32O20	Quercetin-7-O-(2''-malonyl)glucosyl-5-O-glucoside	Flavonoids	Flavonols	460102	471179	646349	156760	84703.9	201370	1.45901	0.0105659	3.56257	1.83292	up
Lmmp000897	C30H26O14	Gallocatechin-(4α→8)-gallocatechin	Flavonoids	Flavanols	2.01138e+07	8.25727e+06	1.13533e+07	4.15228e+06	5.01221e+06	1.86913e+06	1.35051	0.106223	3.6003	1.84812	up
mws1033	C16H14O6	Homoeriodictyol	Flavonoids	Flavanones	390901	235615	343909	173974	147952	140702	1.4437	0.0604492	2.09764	1.06877	up
WaYp004612	C22H24O11	Sterubin 5-O-Glucoside*	Flavonoids	Flavanones	2.95865e+07	2.39574e+07	2.27404e+07	8.06693e+06	1.44789e+07	1.49611e+07	1.3659	0.013561	2.03387	1.02423	up
Zmgp003335	C27H32O16	Okanin-3',4'-di-O-glucoside*	Flavonoids	Chalcones	540637	244251	445843	182530	262303	164500	1.216	0.129893	2.0198	1.01421	up
Hmpp002612	C27H30O16	Luteolin-7-O-gentiobioside*	Flavonoids	Flavones	1.87135e+07	7.25465e+06	1.17352e+07	3.94827e+06	5.1014e+06	2.28719e+06	1.35191	0.111441	3.32573	1.73367	up
GQ512001	C33H40O21	Quercetin-3-O-glucosyl(1→3)rhamnosyl(1→6)Galactoside	Flavonoids	Flavonols	15673.9	9137.98	10130.8	20212.9	35655.6	28758.9	1.39999	0.0480724	0.412901	-1.27613	down
Zbjn004215	C27H30O16	Kaempferol-3-O-sophoroside	Flavonoids	Flavonols	464259	198808	490767	174915	220185	86153.5	1.1524	0.123696	2.39756	1.26157	up
Zmhp002431	C27H30O15	saffloquinoside A	Flavonoids	Chalcones	485302	146771	273566	61010	72280.1	161697	1.22278	0.166591	3.0701	1.61828	up
Lssp210056	C21H20O12	Quercetin3-O-galactoside*	Flavonoids	Other Flavonoids	519943	653107	1.03286e+06	157125	243079	468195	1.25068	0.0815878	2.5402	1.34494	up
ZBN0191	C42H46O24	kaempferol-3-caffcoyldiglucoside-7-glucoside	Flavonoids	Flavonols	28085.8	24128.9	27219.7	5578.44	6735.31	24621.8	1.15405	0.143754	2.15062	1.10475	up
Lmbp002592	C27H30O16	Kaempferol-3,7-O-diglucoside*	Flavonoids	Flavonols	1.8018e+07	6.87419e+06	1.35807e+07	4.09471e+06	4.86027e+06	2.16571e+06	1.3471	0.0988024	3.45958	1.7906	up
ZBN0086	C33H40O19	Kaempferol-3-O-rutinoside-7-O-rhamnoside	Flavonoids	Flavonols	30683.1	32093.8	54274.9	19061.2	18707.7	16387.7	1.39763	0.109386	2.16135	1.11194	up
Zbjp003056	C27H30O16	Orientin-7-O-glucoside*	Flavonoids	Flavones	2.74118e+07	9.71554e+06	1.33461e+07	4.79949e+06	5.31419e+06	3.24498e+06	1.39589	0.147182	3.77833	1.91775	up
Zbzp003056	C27H30O16	Isoorientin-7-O-glucoside*	Flavonoids	Flavones	1.4202e+07	5.71665e+06	8.09464e+06	2.88707e+06	3.46369e+06	1.75922e+06	1.38925	0.114521	3.45417	1.78834	up
Zjmp102016	C18H14O6	iso-ophiopogonone A	Flavonoids	Other Flavonoids	30527.4	32305.1	39062.4	21749.1	13028.9	10876.9	1.40322	0.0128427	2.23185	1.15824	up
MW0138670	C21H20O11	kaempferol 7-O-glucoside	Flavonoids	Flavones	98523.1	76206.4	115330	33441	51860.4	30067.3	1.44161	0.0180566	2.5142	1.3301	up
mws2118	C21H24O10	Phloretin-2'-O-glucoside (Phlorizin)	Flavonoids	Chalcones	549664	243120	249717	161451	126337	182383	1.2584	0.197188	2.21728	1.14879	up
MWS20145	C21H22O11	Eriodictyol-7-O-glucoside*	Flavonoids	Flavanones	944583	630675	1.26119e+06	345515	435182	543115	1.32036	0.098308	2.14264	1.09939	up
Hmgp001996	C15H10O8	Quercetagetin; 3,3',4',5,6,7-Hexahydroxyflavone	Flavonoids	Flavonols	222468	327022	299159	49029.4	59929.8	30789.9	1.53235	0.012395	6.07266	2.60233	up

## Sheet: Ma100 vs. Ma50
Index	Formula	Compounds	Class I	Class II	Ma100-1	Ma100-2	Ma100-3	Ma50-1	Ma50-2	Ma50-3	VIP	P-value	Fold_Change	Log2FC	Type
mws1068	C15H10O6	Kaempferol (3,5,7,4'-Tetrahydroxyflavone)	Flavonoids	Flavonols	195249	154450	168338	44988.2	44540.8	44799.9	1.59685	0.0086475	3.85648	1.94728	up
pme1201	C15H14O5	Phloretin	Flavonoids	Chalcones	217052	118848	213605	68414.7	82118.5	81915.3	1.45622	0.0787492	2.36399	1.24122	up
Hmbp002730	C15H10O6	Isoscutellarein	Flavonoids	Flavones	7.57492e+06	2.81409e+06	5.63305e+06	3.99296e+06	1.36745e+06	2.24768e+06	1.089	0.170531	2.10593	1.07445	up
Lmqn006260	C15H10O7	2',3',4',5,7-Pentahydroxyflavone*	Flavonoids	Flavones	5.42476e+06	5.13862e+06	4.21882e+06	1.52347e+06	1.88979e+06	1.52542e+06	1.57294	0.00704634	2.99315	1.58166	up
Wbtn006810	C15H12O6	6,7-dihydroxy-1,3-dimethoxyxanthen-9-one	Flavonoids	Other Flavonoids	1.54735e+06	799697	1.45057e+06	487502	577355	584816	1.4325	0.090283	2.30204	1.20291	up
zjzp122722	C15H12O6	1,7-Dihydroxy-3,6-dimethoxyxanthone(iso-1)	Flavonoids	Other Flavonoids	8.27118e+06	4.049e+06	8.64573e+06	3.7548e+06	2.9794e+06	3.63912e+06	1.28794	0.135393	2.02114	1.01517	up
pme3514	C15H10O7	Morin*	Flavonoids	Flavonols	4.47956e+06	4.88731e+06	4.14975e+06	1.20982e+06	1.6418e+06	1.53429e+06	1.57326	0.000736728	3.08183	1.62379	up
Ybnn006457	C16H14O6	Artocarpanone	Flavonoids	Flavanones	4.45539e+06	5.04733e+06	4.3716e+06	1.25034e+06	1.67867e+06	1.50449e+06	1.57417	0.000717224	3.12943	1.6459	up
Jmgn005927	C15H12O6	2-hydroxynaringenin	Flavonoids	Flavanones	9.06068e+06	4.26012e+06	8.43065e+06	3.61636e+06	2.87247e+06	3.442e+06	1.35221	0.117294	2.19029	1.13112	up
Zjhp090608	C17H18O5	Polygonatone D	Flavonoids	Other Flavonoids	18265.3	31773.4	38528.5	343723	353590	41994.1	1.27193	0.167541	0.119798	-3.06133	down
pmp000804	C19H20O4	Isobavachalcone D	Flavonoids	Chalcones	865367	606930	961339	227345	207020	201522	1.56753	0.0292275	3.82715	1.93627	up
Lmqn009304	C19H18O5	Eucalyptin (5-Hydroxy-7,4'-dimethoxy-6,8-dimethylflavone)	Flavonoids	Flavanones	473109	508602	412187	134596	116464	143618	1.58341	0.00437089	3.53173	1.82037	up
Zbqn006065	C15H10O6	3,5,7,2'-Tetrahydroxyflavone; Datiscetin	Flavonoids	Flavones	1.04203e+06	450903	811377	527308	201359	325221	1.19262	0.120665	2.18648	1.12861	up
ZBN0062	C15H10O5	Apigenin; 4',5,7-Trihydroxyflavone	Flavonoids	Flavones	81433.8	58054.6	86652.4	39806.5	23715.9	34106.1	1.45826	0.0222978	2.31634	1.21185	up
mws0914	C15H12O5	3,5,7-Trihydroxyflavanone (Pinobanksin)	Flavonoids	Flavanonols	1.23432e+06	910073	1.15088e+06	419090	661147	497519	1.48316	0.0110756	2.08858	1.06252	up
Lmmp002463	C28H32O16	Sexangularetin-3-O-glucoside-7-O-rhamnoside*	Flavonoids	Flavonols	328861	206421	410290	798099	795558	690752	1.44497	0.00576615	0.413924	-1.27256	down
Hmhn006723	C16H14O6	Disporopsin	Flavonoids	Flavones	1.67675e+06	1.8178e+06	1.55383e+06	422014	621156	551794	1.56545	0.000401525	3.1652	1.6623	up
Zjhp090622	C19H20O6	(3R)-5,7-dihydroxy-6,8-dimethyl-3-(2'-hydroxy-4'-methoxybenzyl)-chroman-4-one*	Flavonoids	Other Flavonoids	78074	123471	122771	68286.2	40470.6	50547.7	1.33467	0.0467878	2.03582	1.02561	up
Wbtp005613	C15H10O7	robustaquinone F*	Flavonoids	Other Flavonoids	1.12091e+07	1.11922e+07	8.7413e+06	2.39752e+06	5.02072e+06	4.44446e+06	1.45226	0.0049267	2.62525	1.39246	up
MWSN0163	C25H22O10	Isosilybin	Flavonoids	Flavanones	16523.4	19941.3	13829.9	5228.57	7943.32	9795.74	1.42292	0.0170283	2.1898	1.1308	up
pmp000814	C25H26O5	Kuwanon S	Flavonoids	Other Flavonoids	22869.2	49291.3	50390.1	11008.4	10622.2	14096	1.42366	0.0824347	3.43023	1.77831	up
Lmfn005486	C15H10O9S	Kaempferol-3-O-sulfonate	Flavonoids	Flavonols	49463.5	27164.1	33774.6	1312.41	7574.22	2223.75	1.47864	0.0294831	9.93685	3.31279	up
Wbtp005759	C15H10O7	1,2,5,7,8-pentahydroxy-3-methylanthracene-9,10-dione*	Flavonoids	Other Flavonoids	1.12202e+07	1.16151e+07	8.48873e+06	2.25983e+06	4.89313e+06	4.70662e+06	1.42639	0.00793205	2.64124	1.40122	up
Zblp004717	C28H32O16	3'-methoxyquercetin-3-O-L-rhamnosyl(1→2)-glucopyranoside*	Flavonoids	Flavonols	302796	174551	449263	743871	721302	708130	1.36063	0.0327138	0.42636	-1.22986	down
pme0088	C15H10O6	Luteolin (5,7,3',4'-Tetrahydroxyflavone)	Flavonoids	Flavones	3.20409e+06	1.37826e+06	2.69997e+06	1.70213e+06	603674	1.0238e+06	1.16509	0.121597	2.18714	1.12905	up
Lmmp005125	C16H14O4	Pinostrobin Chalcone	Flavonoids	Chalcones	56732.2	19219.7	17835	68881.4	72865.5	66234.1	1.20774	0.0929695	0.45094	-1.14899	down
MW0132759	C15H10O5	3,5-Dihydroxy-2-(4-hydroxyphenyl)chromen-4-one	Flavonoids	Flavones	263317	224573	143449	45403.9	22490.4	42846.5	1.52539	0.0345018	5.70105	2.51123	up
Zbmp011350	C21H22O4	4-Hydroxyderricin	Flavonoids	Chalcones	97370.4	82820.2	87250.8	321375	125949	120812	1.14423	0.267965	0.470735	-1.08701	down
MWSHY0156	C21H20O6	β-Anhydroicaritin	Flavonoids	Other Flavonoids	19380	21047.3	35110.7	68652.6	43076.9	48916.7	1.38766	0.0454878	0.470213	-1.08861	down
Wbtp006052	C15H10O6	Protoapigenone	Flavonoids	Other Flavonoids	3.02811e+07	1.2199e+07	2.1411e+07	1.46235e+07	5.66097e+06	1.04288e+07	1.13848	0.156205	2.08024	1.05675	up
Zjhp090620	C19H20O6	5,7-dihydroxy-6,8-dimethyl-3(R,S)-(3'-hydroxy-4'-methoxybenzyl)-chroman-4-one*	Flavonoids	Other Flavonoids	76584	116911	129127	60630.1	42407.7	53720.2	1.37555	0.0612866	2.05809	1.04131	up
Wbtn005071	C21H22O12	2,5-dihydroxy-1,6-dimethoxy-8-{[(2s,3r,4s,5s,6r)-3,4,5-trihydroxy-6-(hydroxymethyl)oxan-2-yl]oxy}xanthen-9-one	Flavonoids	Other Flavonoids	952862	307037	905188	247310	241738	309334	1.2572	0.15828	2.71184	1.43927	up
mws0836	C30H26O12	Procyanidin B1	Flavonoids	Proanthocyanidins	37330.3	40210.8	22822.2	12842.6	18424.3	18376.7	1.36963	0.0752529	2.02168	1.01555	up
pmb3053	C27H24O11	Tricin-4'-O-eudesmic acid	Flavonoids	Flavones	27063.3	26685.6	24309.3	7394.17	6022.12	8479.33	1.58111	9.50724e-05	3.56501	1.83391	up
MWSHY0135	C28H32O16	Isorhamnetin-3-O-rutinoside (Narcissin)	Flavonoids	Flavonols	281143	192053	428747	848462	763791	703603	1.43675	0.00764171	0.389464	-1.36044	down
pmp000811	C20H18O6	Morachalcone C	Flavonoids	Chalcones	160424	81704.4	109829	292639	208600	264679	1.37175	0.0151854	0.459524	-1.12179	down
Zblp004976	C17H18O5	2,4'-Dihydroxy-4,6-dimethoxydihydrochalcone	Flavonoids	Chalcones	535587	462142	362485	71933.8	230936	272095	1.23368	0.0312326	2.36573	1.24229	up
Lmyn006227	C15H10O5	Galangin (3,5,7-Trihydroxyflavone)	Flavonoids	Flavones	76798.9	54494.2	85255.6	38972.9	19392.4	34148.4	1.39337	0.0256792	2.34072	1.22695	up
ZBN0255	C33H30O16	Tricin-7-O-(2''-feruloyl)glucuronide	Flavonoids	Flavones	909485	607319	859288	52265.2	56470.6	64410.9	1.59596	0.0157154	13.723	3.77852	up
Lakn002234	C27H34O16	Catechin glucosyl glucoside	Flavonoids	Flavones	455423	289498	393752	674113	752187	941832	1.42506	0.0177147	0.480832	-1.0564	down
pmp000835	C25H26O7	Sanggenol F	Flavonoids	Other Flavonoids	32344.5	40924.8	73573.8	151424	116837	99238	1.41527	0.0220575	0.399574	-1.32346	down
Zjhp090611	C18H18O5	(3S)-5,7-dihydroxy-3-[(4-methoxyphenyl)methyl]-6-methyl-2,3-dihydrochromen-4-one*	Flavonoids	Other Flavonoids	29260.7	64477.4	51526.9	8742.25	18567	34140.1	1.1478	0.0989267	2.36398	1.24122	up
Lmsp010424	C20H20O7	3,4',5,6,7-Pentamethoxyflavone	Flavonoids	Flavones	61704.4	53224.4	51757.1	22750.1	18513.1	20171.9	1.58231	0.00327051	2.7132	1.44	up
mws2627	C16H12O7	Tamarixetin (3,3',5,7-Tetrahydroxy-4'-Methoxyflavone)	Flavonoids	Flavonols	71880.5	93373.9	39337	42329.1	27204.8	31184.6	1.20029	0.150021	2.03132	1.02242	up
MWSslk185	C20H20O8	5-Demethylnobiletin; 5-Hydroxy-6,7,8,3',4'-Pentamethoxyflavone*	Flavonoids	Flavones	30007.5	17785.9	27473.5	10035	8109.02	17973.2	1.31587	0.0553289	2.08396	1.05933	up
Wagp010987	C20H20O8	5-Hydroxy-3,7,8,3',4'-Pentamethoxyflavone*	Flavonoids	Flavones	30007.5	17785.9	27473.5	10035	8109.02	17973.2	1.31587	0.0553289	2.08396	1.05933	up
pme1611	C21H22O10	Isohemiphloin	Flavonoids	Flavanones	129153	165520	116291	38733.6	36628.7	96326.4	1.332	0.0346799	2.39365	1.25921	up
MWSslk049	C25H22O10	Silibinin	Flavonoids	Flavanonols	17010.2	15725.4	13259.4	7316.95	6972.79	6835.58	1.57309	0.0159023	2.17724	1.1225	up
Wbtn014060	C23H22O5	Nigrolineaxanthone K	Flavonoids	Other Flavonoids	333334	399687	320122	114709	149103	241014	1.39139	0.0206735	2.08615	1.06084	up
Zbjn004215	C27H30O16	Kaempferol-3-O-sophoroside	Flavonoids	Flavonols	464259	198808	490767	184499	148996	143843	1.30567	0.134212	2.41723	1.27336	up
Lmbp002592	C27H30O16	Kaempferol-3,7-O-diglucoside*	Flavonoids	Flavonols	1.8018e+07	6.87419e+06	1.35807e+07	7.3904e+06	6.20362e+06	5.03763e+06	1.2047	0.173338	2.06492	1.04609	up
Zmap007870	C16H14O6	Blumeatin	Flavonoids	Flavanones	33104.6	45126.3	41467.8	7463.79	24955.4	13485	1.32054	0.0211667	2.60757	1.38271	up
Lmnp002961	C23H24O12	Cirsiliol-8-C-glucoside	Flavonoids	Flavones	73161.8	102733	61461.8	226824	123995	155240	1.37704	0.083088	0.46903	-1.09225	down
pmb0626	C33H40O20	Apigenin-6-C-glucoside-7-O-Sophoroside	Flavonoids	Flavones	49617.6	41255.1	41555.8	166183	79861.8	104144	1.44022	0.104214	0.378164	-1.40292	down
Lacn005529	C31H38O15	xylosyl phellodendroside*	Flavonoids	Flavanonols	134765	118528	114809	385645	276177	266149	1.53942	0.0366917	0.396674	-1.33398	down
Zbjp003056	C27H30O16	Orientin-7-O-glucoside*	Flavonoids	Flavones	2.74118e+07	9.71554e+06	1.33461e+07	9.16304e+06	6.41379e+06	6.52913e+06	1.23725	0.219446	2.28325	1.19109	up
Zbzp003056	C27H30O16	Isoorientin-7-O-glucoside*	Flavonoids	Flavones	1.4202e+07	5.71665e+06	8.09464e+06	4.38953e+06	4.52118e+06	3.85708e+06	1.31789	0.181273	2.19406	1.1336	up
Lmbp002336	C27H30O16	Quercetin-3-O-(2''-O-rhamnosyl)galactoside*	Flavonoids	Flavonols	52893	61124.8	102334	9	9	9	1.59421	0.0421616	8013.03	12.9681	up
Zmhp003716	C27H30O16	Rhodionidin*	Flavonoids	Flavonols	52893	61124.8	102334	9	9	9	1.59421	0.0421616	8013.03	12.9681	up
Zmsp003339	C34H42O21	3-{[3,4-dihydroxy-6-(hydroxymethyl)-5-{[3,4,5-trihydroxy-6-(hydroxymethyl)oxan-2-yl]oxy}oxan-2-yl]oxy}-5-hydroxy-7-methoxy-2-(4-{[3,4,5-trihydroxy-6-(hydroxymethyl)oxan-2-yl]oxy}phenyl)chromen-4-one	Flavonoids	Flavonols	39973.1	7281.98	42183.6	63018.1	77784.4	68569.5	1.06192	0.0567263	0.427176	-1.2271	down
Smnp004333	C28H28O12	2''-O-Feruloyl aloesin	Flavonoids	Other Flavonoids	81695	179838	141080	269953	268232	286646	1.40177	0.0342305	0.488116	-1.03471	down
Lazp002140	C33H40O20	Chrysoeriol glucosyl xylosyl glucoside	Flavonoids	Flavones	647650	424564	972233	1.98163e+06	1.70884e+06	1.2356e+06	1.36851	0.0273351	0.415026	-1.26873	down
MWSN0169	C21H20O11	Quercetin-3-O-rhamnoside(Quercitrin)	Flavonoids	Flavonols	92028.5	26134.6	35245.5	20630.4	27168.3	22995.6	1.06469	0.312982	2.16697	1.11568	up
Hmgp001996	C15H10O8	Quercetagetin; 3,3',4',5,6,7-Hexahydroxyflavone	Flavonoids	Flavonols	222468	327022	299159	157063	67630.7	80980.1	1.39031	0.0127803	2.77632	1.47317	up
Hmgp002080	C28H32O17	Patuletin-7-O-rutinoside	Flavonoids	Flavonols	56068.1	62983.9	107912	156581	170749	167039	1.44391	0.0254824	0.4591	-1.12312	down
