# Supplementary material for: Integrated transcriptomic and metabolomic analyses elucidate the mechanism of flavonoid biosynthesis in the regulation of mulberry seed germination under salt stress
Source: BMC Plant Biol. 2024 Feb 21;24:132. doi: 10.1186/s12870-024-04804-3 (PMC10880279; doi:10.1186/s12870-024-04804-3)
Supplement: Supplementary file 1 — Supplementary material 1. [file 12870_2024_4804_MOESM1_ESM.zip › Supplementary Table/Table S5.xlsx]

## Sheet: Sheet1
Table S5 140 DEG involved in flavonoid biosynthesis (including phenylpropanoid biosynthesis)
ID	Ma0-1_fpkm	Ma0-2_fpkm	Ma0-3_fpkm	Ma50-1_fpkm	Ma50-2_fpkm	Ma50-3_fpkm	Ma100-1_fpkm	Ma100-2_fpkm	Ma100-3_fpkm	Ma0-1_count	Ma0-2_count	Ma0-3_count	Ma50-1_count	Ma50-2_count	Ma50-3_count	Ma100-1_count	Ma100-2_count	Ma100-3_count	Ma50_vs_Ma0.log2FoldChange	Ma50_vs_Ma0.pvalue	Ma50_vs_Ma0.padj	Ma50_vs_Ma0.regulated	Ma100_vs_Ma0.log2FoldChange	Ma100_vs_Ma0.pvalue	Ma100_vs_Ma0.padj	Ma100_vs_Ma0.regulated	Ma100_vs_Ma50.log2FoldChange	Ma100_vs_Ma50.pvalue	Ma100_vs_Ma50.padj	Ma100_vs_Ma50.regulated	chr	start	end	strand	gene_name	gene_description	KEGG	KEGG pathway	NR	Swissprot	Tremble	KOG	GO	Pfam	TF-Family	TF-Category	TF-Classification
LOC112090914	7.4455	11.0753	10.0736	12.1248	7.1462	12.5909	2.3128	0.3485	2.7075	166	240	209	291	167	288	51	7	47	0.179202	0.458063	0.644552	false	-2.285	0.0023981	0.0117871	down	-2.45858	0.00129931	0.00910834	down	NW_010359491.1	75095	77340	+	LOC112090914	--	K13082 bifunctional dihydroflavonol 4-reductase/flavanone 4-reductase [EC:1.1.1.219 1.1.1.234] | (RefSeq) bifunctional dihydroflavonol 4-reductase/flavanone 4-reductase (A)	ko00941: Flavonoid biosynthesis; ko01100: Metabolic pathways; ko01110: Biosynthesis of secondary metabolites	vestitone reductase-like [Morus notabilis]	VESTR_MEDSA RecName: Full=Vestitone reductase; EC=1.1.1.348 {ECO:0000269|PubMed:7625843, ECO:0000269|PubMed:8071365};	W9RE67_9ROSA RecName: Full=Epimerase domain-containing protein {ECO:0000259|Pfam:PF01370};	Flavonol reductase/cinnamoyl-CoA reductase	GO:0016491,oxidoreductase activity; GO:0006952,defense response; GO:0009813,flavonoid biosynthetic process; GO:0003674,molecular_function; GO:0003824,catalytic activity; GO:0006950,response to stress; GO:0008150,biological_process; GO:0050896,response to stimulus; GO:0008152,metabolic process; GO:0009058,biosynthetic process; GO:0009812,flavonoid metabolic process; GO:0071704,organic substance me…	PF01370.24:NAD dependent epimerase/dehydratase family	--	--	--
LOC112091008	2.8049	1.9239	4.0748	0.6273	1.2885	0.7595	2.5734	2.3637	0.934	54	36	73	13	26	15	49	41	14	-1.67722	0.000182884	0.00146625	down	-0.425362	0.348648	0.537933	false	1.25719	0.0183613	0.0749855	false	NW_010359796.1	630397	634116	-	LOC112091008	--	K13081 leucoanthocyanidin reductase [EC:1.17.1.3] | (RefSeq) leucoanthocyanidin reductase-like (A)	ko00941: Flavonoid biosynthesis; ko01110: Biosynthesis of secondary metabolites	leucoanthocyanidin reductase-like [Morus notabilis]	LAR_DESUN RecName: Full=Leucoanthocyanidin reductase; Short=Leucocyanidin reductase; EC=1.17.1.3;	A0A2P5ENC5_TREOI SubName: Full=Hopanoid-associated sugar epimerase {ECO:0000313|EMBL:PON87043.1};	--	GO:0033788,leucoanthocyanidin reductase activity; GO:0009807,lignan biosynthetic process; GO:0010023,proanthocyanidin biosynthetic process; GO:0003674,molecular_function; GO:0003824,catalytic activity; GO:0016491,oxidoreductase activity; GO:0016725,oxidoreductase activity, acting on CH or CH2 groups; GO:0016726,oxidoreductase activity, acting on CH or CH2 groups, NAD or NADP as acceptor; GO:00067…	PF05368.16:NmrA-like family	--	--	--
LOC112091300	352.268	477.52	375.936	357.894	451.001	470.567	1666.97	1273.35	1180.61	9256	12195	9192	10123	12421	12685	43320	30145	24153	0.11723	0.460357	0.646375	false	1.91124	2.15057e-26	9.01566e-24	up	1.80258	1.73858e-23	5.06551e-21	up	NW_010360479.1	89511	91365	-	LOC112091300	--	K00660 chalcone synthase [EC:2.3.1.74] | (RefSeq) chalcone synthase 2-like (A)	ko00941: Flavonoid biosynthesis; ko00960: Tropane, piperidine and pyridine alkaloid biosynthesis; ko01100: Metabolic pathways; ko01110: Biosynthesis of secondary metabolites; ko04712: Circadian rhythm - plant	chalcone synthase 2-like [Morus notabilis]	CHS2_CITSI RecName: Full=Chalcone synthase 2; EC=2.3.1.74; AltName: Full=Naringenin-chalcone synthase 2;	A0A1B2LQU7_9ROSA SubName: Full=Stilbene synthase 4 {ECO:0000313|EMBL:AOA48574.1};	--	GO:0102128,chalcone synthase activity; GO:0016210,naringenin-chalcone synthase activity; GO:0009813,flavonoid biosynthetic process; GO:0003674,molecular_function; GO:0003824,catalytic activity; GO:0016740,transferase activity; GO:0016746,acyltransferase activity; GO:0016747,acyltransferase activity, transferring groups other than amino-acyl groups; GO:0008150,biological_process; GO:0008152,metabo…	PF00195.22:Chalcone and stilbene synthases, N-terminal domain	--	--	--
LOC112091303	59.6751	42.0959	40.1686	14.0122	17.4037	17.0917	40.0817	84.8056	41.1676	1266	868	793	320	387	372	841	1621	680	-1.51735	6.39806e-16	5.27742e-14	down	0.362718	0.188749	0.353179	false	1.8882	8.75421e-12	4.50938e-10	up	NW_010360479.1	78594	79771	-	LOC112091303	--	K00660 chalcone synthase [EC:2.3.1.74] | (RefSeq) chalcone synthase 2 isoform X1 (A)	ko00941: Flavonoid biosynthesis; ko00960: Tropane, piperidine and pyridine alkaloid biosynthesis; ko01100: Metabolic pathways; ko01110: Biosynthesis of secondary metabolites; ko04712: Circadian rhythm - plant	stilbene synthase 8 [Morus notabilis]	CHS2_CITSI RecName: Full=Chalcone synthase 2; EC=2.3.1.74; AltName: Full=Naringenin-chalcone synthase 2;	A0A1B2LQT7_9ROSA SubName: Full=Stilbene synthase 8 {ECO:0000313|EMBL:AOA48578.1};	--	GO:0102128,chalcone synthase activity; GO:0016210,naringenin-chalcone synthase activity; GO:0009813,flavonoid biosynthetic process; GO:0003674,molecular_function; GO:0003824,catalytic activity; GO:0016740,transferase activity; GO:0016746,acyltransferase activity; GO:0016747,acyltransferase activity, transferring groups other than amino-acyl groups; GO:0008150,biological_process; GO:0008152,metabo…	PF00195.22:Chalcone and stilbene synthases, N-terminal domain	--	--	--
LOC112091475	3.7491	4.0137	6.751	0.753	1.4984	1.9259	0.8708	0.6748	0.911	74	77	124	16	31	39	17	12	14	-1.76428	7.20686e-06	8.59409e-05	down	-2.42575	1.22511e-09	3.10642e-08	down	-0.654385	0.208802	0.418068	false	NW_010360877.1	494252	496833	-	LOC112091475	--	K08695 anthocyanidin reductase [EC:1.3.1.77] | (RefSeq) anthocyanidin reductase ((2S)-flavan-3-ol-forming) (A)	ko00941: Flavonoid biosynthesis; ko01100: Metabolic pathways; ko01110: Biosynthesis of secondary metabolites	putative anthocyanidin reductase [Morus notabilis]	ANR_GINBI RecName: Full=Putative anthocyanidin reductase {ECO:0000303|PubMed:16399014}; Short=GbANR {ECO:0000303|PubMed:16399014}; EC=1.3.1.- {ECO:0000250|UniProtKB:Q5FB34};	W9QZV5_9ROSA RecName: Full=Epimerase domain-containing protein {ECO:0000259|Pfam:PF01370};	Flavonol reductase/cinnamoyl-CoA reductase	GO:0016491,oxidoreductase activity; GO:0009813,flavonoid biosynthetic process; GO:0003674,molecular_function; GO:0003824,catalytic activity; GO:0008150,biological_process; GO:0008152,metabolic process; GO:0009058,biosynthetic process; GO:0009812,flavonoid metabolic process; GO:0071704,organic substance metabolic process; GO:1901576,organic substance biosynthetic process	PF01370.24:NAD dependent epimerase/dehydratase family	--	--	--
LOC21384592	0.372	1.0934	0.2855	0.1481	0.1521	1.4502	9.5094	6.4873	4.7772	7	20	5	3	3	28	177	110	70	0.00436885	0.996363	0.998521	false	3.70827	5.68814e-15	4.36207e-13	up	3.71663	0.000269719	0.00241337	up	NW_010361359.1	197	1765	+	LOC21384592	--	K13082 bifunctional dihydroflavonol 4-reductase/flavanone 4-reductase [EC:1.1.1.219 1.1.1.234] | (RefSeq) bifunctional dihydroflavonol 4-reductase/flavanone 4-reductase (A)	ko00941: Flavonoid biosynthesis; ko01100: Metabolic pathways; ko01110: Biosynthesis of secondary metabolites	bifunctional dihydroflavonol 4-reductase/flavanone 4-reductase, partial [Morus notabilis]	DFRA_MALDO RecName: Full=Bifunctional dihydroflavonol 4-reductase/flavanone 4-reductase; AltName: Full=Dihydroflavonol 4-reductase; Short=DFR; EC=1.1.1.219 {ECO:0000269|PubMed:12667486}; AltName: Full=Dihydrokaempferol 4-reductase; AltName: Full=Flavanone 4-reductase; Short=FNR; EC=1.1.1.234 {ECO:0000269|PubMed:12667486};	W9RTJ4_9ROSA SubName: Full=Bifunctional dihydroflavonol 4-reductase/flavanone 4-reductase {ECO:0000313|EMBL:EXB70257.1};	Flavonol reductase/cinnamoyl-CoA reductase	GO:0045552,dihydrokaempferol 4-reductase activity; GO:0047890,flavanone 4-reductase activity; GO:0009813,flavonoid biosynthetic process; GO:0003674,molecular_function; GO:0003824,catalytic activity; GO:0016491,oxidoreductase activity; GO:0016614,oxidoreductase activity, acting on CH-OH group of donors; GO:0016616,oxidoreductase activity, acting on the CH-OH group of donors, NAD or NADP as accepto…	PF01370.24:NAD dependent epimerase/dehydratase family	--	--	--
LOC21384611	57.7154	58.1754	52.3638	112.203	114.041	77.0528	102.527	109.12	110.965	1477	1447	1247	3091	3059	2023	2595	2516	2211	0.884072	1.75943e-07	3.16513e-06	false	1.0725	5.88739e-24	1.7087e-21	up	0.194501	0.265982	0.486824	false	NW_010361412.1	1844	3264	+	LOC21384611	--	K13065 shikimate O-hydroxycinnamoyltransferase [EC:2.3.1.133] | (RefSeq) vinorine synthase (A)	ko00940: Phenylpropanoid biosynthesis; ko00941: Flavonoid biosynthesis; ko00945: Stilbenoid, diarylheptanoid and gingerol biosynthesis; ko01100: Metabolic pathways; ko01110: Biosynthesis of secondary metabolites	BAHD acyltransferase BIA1 [Morus notabilis]	SAT_CATRO RecName: Full=Stemmadenine O-acetyltransferase {ECO:0000303|PubMed:29511102}; Short=CrSAT {ECO:0000303|PubMed:29511102}; EC=1.7.1.- {ECO:0000269|PubMed:29511102};	W9SLV2_9ROSA SubName: Full=Salutaridinol 7-O-acetyltransferase {ECO:0000313|EMBL:EXC43570.1};	--	GO:0016746,acyltransferase activity; GO:0016491,oxidoreductase activity; GO:0009820,alkaloid metabolic process; GO:0003674,molecular_function; GO:0003824,catalytic activity; GO:0016740,transferase activity; GO:0006807,nitrogen compound metabolic process; GO:0008150,biological_process; GO:0008152,metabolic process; GO:0071704,organic substance metabolic process; GO:1901564,organonitrogen compound …	PF02458.18:Transferase family	--	--	--
LOC21384613	4.8048	7.5228	5.0287	8.1507	11.0416	7.5341	21.1222	18.3636	20.7135	115	175	112	210	277	185	500	396	386	0.658254	0.00953099	0.0386119	false	1.92751	2.58227e-20	4.72957e-18	up	1.277	1.83983e-10	7.16227e-09	up	NW_010361412.1	17634	18962	+	LOC21384613	--	K13065 shikimate O-hydroxycinnamoyltransferase [EC:2.3.1.133] | (RefSeq) vinorine synthase (A)	ko00940: Phenylpropanoid biosynthesis; ko00941: Flavonoid biosynthesis; ko00945: Stilbenoid, diarylheptanoid and gingerol biosynthesis; ko01100: Metabolic pathways; ko01110: Biosynthesis of secondary metabolites	salutaridinol 7-O-acetyltransferase [Morus notabilis]	SAT_CATRO RecName: Full=Stemmadenine O-acetyltransferase {ECO:0000303|PubMed:29511102}; Short=CrSAT {ECO:0000303|PubMed:29511102}; EC=1.7.1.- {ECO:0000269|PubMed:29511102};	W9SE09_9ROSA SubName: Full=Salutaridinol 7-O-acetyltransferase {ECO:0000313|EMBL:EXC43572.1};	--	GO:0016746,acyltransferase activity; GO:0016491,oxidoreductase activity; GO:0009820,alkaloid metabolic process; GO:0003674,molecular_function; GO:0003824,catalytic activity; GO:0016740,transferase activity; GO:0006807,nitrogen compound metabolic process; GO:0008150,biological_process; GO:0008152,metabolic process; GO:0071704,organic substance metabolic process; GO:1901564,organonitrogen compound …	PF02458.18:Transferase family	--	--	--
LOC21386457	2.0374	2.5288	1.6681	3.6051	3.9493	5.3588	2.8447	1.4357	3.1982	63	76	48	120	128	170	87	40	77	1.07642	5.86994e-05	0.000547812	up	0.39082	0.270939	0.454092	false	-0.679266	0.032597	0.114968	false	NW_010356640.1	82044	85547	-	LOC21386457	--	K13065 shikimate O-hydroxycinnamoyltransferase [EC:2.3.1.133] | (RefSeq) shikimate O-hydroxycinnamoyltransferase (A)	ko00940: Phenylpropanoid biosynthesis; ko00941: Flavonoid biosynthesis; ko00945: Stilbenoid, diarylheptanoid and gingerol biosynthesis; ko01100: Metabolic pathways; ko01110: Biosynthesis of secondary metabolites	protein ECERIFERUM 2 [Morus notabilis]	CER2_ARATH RecName: Full=Protein ECERIFERUM 2;	W9QBG6_9ROSA SubName: Full=Hydroxycinnamoyl-Coenzyme A shikimate/quinate hydroxycinnamoyltransferase {ECO:0000313|EMBL:EXB22549.1};	--	GO:0005783,endoplasmic reticulum; GO:0005634,nucleus; GO:0016747,acyltransferase activity, transferring groups other than amino-acyl groups; GO:0071555,cell wall organization; GO:0009555,pollen development; GO:0042761,very long-chain fatty acid biosynthetic process; GO:0010025,wax biosynthetic process; GO:0003674,molecular_function; GO:0003824,catalytic activity; GO:0016740,transferase activity; …	PF02458.18:Transferase family	--	--	--
LOC21388201	56.2401	40.8743	47.1356	6.8882	11.3189	12.7317	35.6696	59.3186	34.9075	1972	1393	1538	260	416	458	1237	1874	953	-2.18822	9.0092e-24	2.50257e-21	down	-0.0139749	0.948554	0.974012	false	2.18303	2.0386e-16	2.22303e-14	up	NW_010365193.1	75326	79339	-	LOC21388201	--	K05280 flavonoid 3'-monooxygenase [EC:1.14.14.82] | (RefSeq) flavonoid 3'-monooxygenase (A)	ko00941: Flavonoid biosynthesis; ko00944: Flavone and flavonol biosynthesis; ko01100: Metabolic pathways; ko01110: Biosynthesis of secondary metabolites	flavonoid 3'-monooxygenase [Morus notabilis]	F3PH_PETHY RecName: Full=Flavonoid 3'-monooxygenase; EC=1.14.14.82; AltName: Full=Cytochrome P450 75B2; AltName: Full=Flavonoid 3'-hydroxylase;	A0A023IWP2_MORAL SubName: Full=Flavonoid 3'-hydroxylase {ECO:0000313|EMBL:AHB19304.1}; Flags: Fragment;	Cytochrome P450 CYP2 subfamily	GO:0005789,endoplasmic reticulum membrane; GO:0016021,integral component of membrane; GO:0016711,flavonoid 3'-monooxygenase activity; GO:0020037,heme binding; GO:0005506,iron ion binding; GO:0009813,flavonoid biosynthetic process; GO:0003674,molecular_function; GO:0003824,catalytic activity; GO:0004497,monooxygenase activity; GO:0016491,oxidoreductase activity; GO:0016705,oxidoreductase activity,…	PF00067.25:Cytochrome P450	--	--	--
LOC21388202	46.8688	54.1297	43.3555	45.7175	67.7469	52.1309	112.316	113.449	122.516	1559	1750	1342	1637	2362	1779	3695	3400	3173	0.234056	0.186363	0.362429	false	1.40313	1.15865e-29	7.286e-27	up	1.17664	5.58023e-12	2.97299e-10	up	NW_010365193.1	83256	88742	-	LOC21388202	--	K05280 flavonoid 3'-monooxygenase [EC:1.14.14.82] | (RefSeq) flavonoid 3'-monooxygenase (A)	ko00941: Flavonoid biosynthesis; ko00944: Flavone and flavonol biosynthesis; ko01100: Metabolic pathways; ko01110: Biosynthesis of secondary metabolites	flavonoid 3'-monooxygenase [Morus notabilis]	F3PH_PETHY RecName: Full=Flavonoid 3'-monooxygenase; EC=1.14.14.82; AltName: Full=Cytochrome P450 75B2; AltName: Full=Flavonoid 3'-hydroxylase;	A0A023IWM1_MORAL SubName: Full=Flavonoid 3'-hydroxylase {ECO:0000313|EMBL:AHB19303.1}; Flags: Fragment;	Cytochrome P450 CYP2 subfamily	GO:0005789,endoplasmic reticulum membrane; GO:0016021,integral component of membrane; GO:0016711,flavonoid 3'-monooxygenase activity; GO:0020037,heme binding; GO:0005506,iron ion binding; GO:0009813,flavonoid biosynthetic process; GO:0003674,molecular_function; GO:0003824,catalytic activity; GO:0004497,monooxygenase activity; GO:0016491,oxidoreductase activity; GO:0016705,oxidoreductase activity,…	PF00067.25:Cytochrome P450	--	--	--
LOC21391595	117.46	132.178	111.8	56.5163	86.1123	68.5879	137.021	207.467	181.413	3649	3991	3232	1890	2804	2186	4210	5807	4388	-0.738913	1.82948e-05	0.000198375	false	0.672068	2.71187e-05	0.000242347	false	1.41907	2.19065e-12	1.24161e-10	up	NW_010365790.1	168127	170365	+	LOC21391595	--	K00487 trans-cinnamate 4-monooxygenase [EC:1.14.14.91] | (RefSeq) LOW QUALITY PROTEIN: cytochrome P450 CYP73A100 (A)	ko00130: Ubiquinone and other terpenoid-quinone biosynthesis; ko00940: Phenylpropanoid biosynthesis; ko00941: Flavonoid biosynthesis; ko00945: Stilbenoid, diarylheptanoid and gingerol biosynthesis; ko01100: Metabolic pathways; ko01110: Biosynthesis of secondary metabolites	LOW QUALITY PROTEIN: cytochrome P450 CYP73A100 [Morus notabilis]	C7A10_PANGI RecName: Full=Cytochrome P450 CYP73A100; EC=1.14.-.-;	A0A0M5KME0_MORAL SubName: Full=Cinnamate 4-hydroxylase 1 {ECO:0000313|EMBL:ALD83614.1};	Cytochrome P450 CYP2 subfamily	GO:0016021,integral component of membrane; GO:0020037,heme binding; GO:0005506,iron ion binding; GO:0004497,monooxygenase activity; GO:0016705,oxidoreductase activity, acting on paired donors, with incorporation or reduction of molecular oxygen; GO:0003674,molecular_function; GO:0005488,binding; GO:0046906,tetrapyrrole binding; GO:0097159,organic cyclic compound binding; GO:1901363,heterocyclic c…	PF00067.25:Cytochrome P450	--	--	--
LOC21391667	1.6627	2.7113	1.5508	2.448	2.6338	1.743	6.661	7.3119	5.6812	53	84	46	84	88	57	210	210	141	0.236856	0.467334	0.652919	false	1.86549	6.49667e-12	2.76035e-10	up	1.63683	4.19691e-11	1.86778e-09	up	NW_010360914.1	28666	30435	-	LOC21391667	--	K22845 phlorizin synthase [EC:2.4.1.357] | (RefSeq) UDP-glycosyltransferase 88F5 (A)	ko00941: Flavonoid biosynthesis; ko01110: Biosynthesis of secondary metabolites	UDP-glycosyltransferase 88F5 [Morus notabilis]	U88F3_PYRCO RecName: Full=UDP-glycosyltransferase 88F3 {ECO:0000303|Ref.1}; EC=2.4.1.- {ECO:0000305}; AltName: Full=UDP-glucose:chalcone 2'-O-glucosyltransferase {ECO:0000305};	W9RAX2_9ROSA SubName: Full=Anthocyanidin 5,3-O-glucosyltransferase {ECO:0000313|EMBL:EXB62493.1};	UDP-glucuronosyl and UDP-glucosyl transferase	GO:0008194,UDP-glycosyltransferase activity; GO:0003674,molecular_function; GO:0003824,catalytic activity; GO:0016740,transferase activity; GO:0016757,glycosyltransferase activity	PF00201.21:UDP-glucoronosyl and UDP-glucosyl transferase	--	--	--
LOC21391669	4.3793	4.3338	2.0836	3.1676	3.9867	3.2911	14.6019	10.8343	7.6426	131	126	58	102	125	101	432	292	178	-0.0174497	0.954885	0.978122	false	1.75639	4.60089e-08	8.41859e-07	up	1.78241	6.76622e-11	2.88718e-09	up	NW_010360914.1	40403	42063	+	LOC21391669	--	K22845 phlorizin synthase [EC:2.4.1.357] | (RefSeq) UDP-glycosyltransferase 88F3 (A)	ko00941: Flavonoid biosynthesis; ko01110: Biosynthesis of secondary metabolites	UDP-glycosyltransferase 88F3 [Morus notabilis]	U88F3_PYRCO RecName: Full=UDP-glycosyltransferase 88F3 {ECO:0000303|Ref.1}; EC=2.4.1.- {ECO:0000305}; AltName: Full=UDP-glucose:chalcone 2'-O-glucosyltransferase {ECO:0000305};	W9R0I7_9ROSA SubName: Full=Anthocyanidin 5,3-O-glucosyltransferase {ECO:0000313|EMBL:EXB62495.1};	UDP-glucuronosyl and UDP-glucosyl transferase	GO:0008194,UDP-glycosyltransferase activity; GO:0003674,molecular_function; GO:0003824,catalytic activity; GO:0016740,transferase activity; GO:0016757,glycosyltransferase activity	PF00201.21:UDP-glucoronosyl and UDP-glucosyl transferase	--	--	--
LOC21393738	2.6281	2.5653	2.9328	0.8764	0.8358	2.2989	0.7154	0.7479	1.2982	78	74	81	28	26	70	21	20	30	-0.997875	0.0112714	0.0441165	false	-1.44169	2.84221e-05	0.000253036	down	-0.430725	0.392122	0.611976	false	NW_010356868.1	100364	103797	-	LOC21393738	--	K13065 shikimate O-hydroxycinnamoyltransferase [EC:2.3.1.133] | (RefSeq) shikimate O-hydroxycinnamoyltransferase (A)	ko00940: Phenylpropanoid biosynthesis; ko00941: Flavonoid biosynthesis; ko00945: Stilbenoid, diarylheptanoid and gingerol biosynthesis; ko01100: Metabolic pathways; ko01110: Biosynthesis of secondary metabolites	shikimate O-hydroxycinnamoyltransferase [Morus notabilis] HCT	CFAT_PETHY RecName: Full=Coniferyl alcohol acyltransferase {ECO:0000303|PubMed:17241449}; Short=PhCFAT {ECO:0000303|PubMed:17241449}; EC=2.3.1.- {ECO:0000269|PubMed:17241449}; AltName: Full=(E)-cinnamyl alcohol acyltransferase {ECO:0000303|PubMed:17241449}; EC=2.3.1.224 {ECO:0000269|PubMed:17241449}; AltName: Full=(E)-sinapoyl alcohol acyltransferase {ECO:0000303|PubMed:17241449}; EC=2.3.1.- {ECO…	W9QCE1_9ROSA SubName: Full=Hydroxycinnamoyl-Coenzyme A shikimate/quinate hydroxycinnamoyltransferase {ECO:0000313|EMBL:EXB26130.1};	--	GO:0102387,2-phenylethanol acetyltransferase activity; GO:0102720,acetyl-coenzyme A:acetyl alcohol acetyltransferase activity; GO:0034318,alcohol O-acyltransferase activity; GO:0007623,circadian rhythm; GO:0010597,green leaf volatile biosynthetic process; GO:0009699,phenylpropanoid biosynthetic process; GO:0009723,response to ethylene; GO:0003674,molecular_function; GO:0003824,catalytic activity;…	PF02458.18:Transferase family	--	--	--
LOC21394347	14.6996	18.7082	19.2662	43.6102	41.5456	36.814	30.3696	17.8711	30.0654	346	428	422	1105	1025	889	707	379	551	1.24376	1.66673e-16	1.57415e-14	up	0.706574	0.00142456	0.00768938	false	-0.531167	0.0110329	0.0505808	false	NW_010366703.1	3726	5032	+	LOC21394347	--	K13065 shikimate O-hydroxycinnamoyltransferase [EC:2.3.1.133] | (RefSeq) spermidine hydroxycinnamoyl transferase (A)	ko00940: Phenylpropanoid biosynthesis; ko00941: Flavonoid biosynthesis; ko00945: Stilbenoid, diarylheptanoid and gingerol biosynthesis; ko01100: Metabolic pathways; ko01110: Biosynthesis of secondary metabolites	protein ECERIFERUM 26-like [Morus notabilis]	CR26L_ARATH RecName: Full=Protein ECERIFERUM 26-like; Short=CER26-like; AltName: Full=CER2-like protein 2; Short=CER2-like2;	W9S258_9ROSA SubName: Full=Uncharacterized protein {ECO:0000313|EMBL:EXC21909.1};	--	GO:0009535,chloroplast thylakoid membrane; GO:0016747,acyltransferase activity, transferring groups other than amino-acyl groups; GO:0071555,cell wall organization; GO:0009555,pollen development; GO:0042761,very long-chain fatty acid biosynthetic process; GO:0003674,molecular_function; GO:0003824,catalytic activity; GO:0016740,transferase activity; GO:0016746,acyltransferase activity; GO:0008150,…	PF02458.18:Transferase family	--	--	--
LOC21394524	345.474	295.549	276.013	107.418	129.237	115.333	328.725	438.958	281.214	11168	9286	8303	3738	4379	3825	10510	12785	7078	-1.34832	2.26829e-23	6.20954e-21	down	0.331268	0.0638291	0.161629	false	1.68745	1.69486e-19	2.95366e-17	up	NW_010363924.1	292286	294943	-	LOC21394524	--	K00487 trans-cinnamate 4-monooxygenase [EC:1.14.14.91] | (RefSeq) trans-cinnamate 4-monooxygenase (A)	ko00130: Ubiquinone and other terpenoid-quinone biosynthesis; ko00940: Phenylpropanoid biosynthesis; ko00941: Flavonoid biosynthesis; ko00945: Stilbenoid, diarylheptanoid and gingerol biosynthesis; ko01100: Metabolic pathways; ko01110: Biosynthesis of secondary metabolites	trans-cinnamate 4-monooxygenase [Morus notabilis]	TCMO_POPKI RecName: Full=Trans-cinnamate 4-monooxygenase; EC=1.14.14.91 {ECO:0000250|UniProtKB:Q04468}; AltName: Full=Cinnamic acid 4-hydroxylase; Short=C4H; Short=CA4H; AltName: Full=Cytochrome P450 73; AltName: Full=Cytochrome P450C4H;	W9RX89_9ROSA SubName: Full=Trans-cinnamate 4-monooxygenase {ECO:0000313|EMBL:EXB96547.1};	Cytochrome P450 CYP2 subfamily	GO:0016021,integral component of membrane; GO:0020037,heme binding; GO:0005506,iron ion binding; GO:0016710,trans-cinnamate 4-monooxygenase activity; GO:0003674,molecular_function; GO:0005488,binding; GO:0046906,tetrapyrrole binding; GO:0097159,organic cyclic compound binding; GO:1901363,heterocyclic compound binding; GO:0043167,ion binding; GO:0043169,cation binding; GO:0046872,metal ion binding…	PF00067.25:Cytochrome P450	--	--	--
LOC21395286	1.1263	1.6224	1.9366	0.6627	0.9671	1.354	0.5314	0.5417	0.8197	30	42	48	19	27	37	14	13	17	-0.620585	0.133771	0.287299	false	-1.18461	0.00853976	0.0335711	down	-0.555272	0.265669	0.48649	false	NW_010364457.1	38285	41581	-	LOC21395286	--	K08695 anthocyanidin reductase [EC:1.3.1.77] | (RefSeq) anthocyanidin reductase ((2S)-flavan-3-ol-forming) (A)	ko00941: Flavonoid biosynthesis; ko01100: Metabolic pathways; ko01110: Biosynthesis of secondary metabolites	anthocyanidin reductase ((2S)-flavan-3-ol-forming) [Morus notabilis]	ANR_GINBI RecName: Full=Putative anthocyanidin reductase {ECO:0000303|PubMed:16399014}; Short=GbANR {ECO:0000303|PubMed:16399014}; EC=1.3.1.- {ECO:0000250|UniProtKB:Q5FB34};	W9S0R2_9ROSA RecName: Full=Epimerase domain-containing protein {ECO:0000259|Pfam:PF01370};	Flavonol reductase/cinnamoyl-CoA reductase	GO:0016491,oxidoreductase activity; GO:0009813,flavonoid biosynthetic process; GO:0003674,molecular_function; GO:0003824,catalytic activity; GO:0008150,biological_process; GO:0008152,metabolic process; GO:0009058,biosynthetic process; GO:0009812,flavonoid metabolic process; GO:0071704,organic substance metabolic process; GO:1901576,organic substance biosynthetic process	PF01370.24:NAD dependent epimerase/dehydratase family	--	--	--
LOC21396296	13.3145	24.1823	24.5675	48.8779	34.7589	39.1008	27.7901	16.0132	35.191	311	549	534	1229	851	937	642	337	640	1.01173	6.50379e-06	7.81489e-05	up	0.477522	0.0992201	0.223151	false	-0.528836	0.0335743	0.117504	false	NW_010361025.1	244614	246979	+	LOC21396296	--	K05278 flavonol synthase [EC:1.14.20.6] | (RefSeq) flavonol synthase/flavanone 3-hydroxylase (A)	ko00941: Flavonoid biosynthesis; ko01100: Metabolic pathways; ko01110: Biosynthesis of secondary metabolites	flavonol synthase/flavanone 3-hydroxylase [Morus notabilis]	FLS_CITUN RecName: Full=Flavonol synthase/flavanone 3-hydroxylase; EC=1.14.11.9 {ECO:0000250|UniProtKB:Q7XZQ6}; EC=1.14.20.6 {ECO:0000250|UniProtKB:Q7XZQ6}; AltName: Full=CitFLS; Short=FLS;	W9RQ78_9ROSA SubName: Full=Flavonol synthase/flavanone 3-hydroxylase {ECO:0000313|EMBL:EXB64099.1};	Iron/ascorbate family oxidoreductases	GO:0005737,cytoplasm; GO:0045431,flavonol synthase activity; GO:0031418,L-ascorbic acid binding; GO:0046872,metal ion binding; GO:0045486,naringenin 3-dioxygenase activity; GO:0003674,molecular_function; GO:0003824,catalytic activity; GO:0016491,oxidoreductase activity; GO:0016705,oxidoreductase activity, acting on paired donors, with incorporation or reduction of molecular oxygen; GO:0016706,2-o…	PF14226.9:non-haem dioxygenase in morphine synthesis N-terminal	--	--	--
LOC21397956	0.2672	0.4949	0.402	1.1915	0.5099	0.1563	4.1067	1.5422	1.5787	5	9	7	24	10	3	76	26	23	NA	NA	NA	NA	2.7893	3.73423e-06	4.20918e-05	up	2.08355	0.00173512	0.0114836	up	NW_010357333.1	222744	236468	-	LOC21397956	--	K08695 anthocyanidin reductase [EC:1.3.1.77] | (RefSeq) anthocyanidin reductase ((2S)-flavan-3-ol-forming) (A)	ko00941: Flavonoid biosynthesis; ko01100: Metabolic pathways; ko01110: Biosynthesis of secondary metabolites	anthocyanidin reductase ((2S)-flavan-3-ol-forming) [Morus notabilis]	ANRPN_VITVI RecName: Full=Anthocyanidin reductase ((2S)-flavan-3-ol-forming) {ECO:0000250|UniProtKB:Q5FB34}; Short=VvANR {ECO:0000250|UniProtKB:Q5FB34}; EC=1.3.1.112 {ECO:0000250|UniProtKB:Q5FB34};	W9QM17_9ROSA SubName: Full=Anthocyanidin reductase {ECO:0000313|EMBL:EXB31407.1};	Flavonol reductase/cinnamoyl-CoA reductase	GO:0033729,anthocyanidin reductase activity; GO:0016616,oxidoreductase activity, acting on the CH-OH group of donors, NAD or NADP as acceptor; GO:0009813,flavonoid biosynthetic process; GO:0003674,molecular_function; GO:0003824,catalytic activity; GO:0016491,oxidoreductase activity; GO:0016627,oxidoreductase activity, acting on the CH-CH group of donors; GO:0016628,oxidoreductase activity, acting…	PF01370.24:NAD dependent epimerase/dehydratase family	--	--	--
LOC21398712	0.9123	2.048	2.9412	3.6597	3.6399	3.9612	15.7234	24.3019	13.7946	22	48	66	95	92	98	375	528	259	0.96752	0.00912555	0.0374641	false	3.33178	6.30738e-22	1.39987e-19	up	2.37338	1.54935e-21	3.48082e-19	up	NW_010360569.1	244232	246317	-	LOC21398712	--	K05278 flavonol synthase [EC:1.14.20.6] | (RefSeq) flavonol synthase/flavanone 3-hydroxylase (A)	ko00941: Flavonoid biosynthesis; ko01100: Metabolic pathways; ko01110: Biosynthesis of secondary metabolites	codeine O-demethylase [Morus notabilis]	DIOX3_PAPSO RecName: Full=Codeine O-demethylase; EC=1.14.11.32 {ECO:0000269|PubMed:20228795};	W9RLC8_9ROSA SubName: Full=Codeine O-demethylase {ECO:0000313|EMBL:EXB58292.1};	Iron/ascorbate family oxidoreductases	GO:0102805,codeine O-demethylase activity; GO:0046872,metal ion binding; GO:0008168,methyltransferase activity; GO:0102803,thebane O-demethylase activity; GO:0032259,methylation; GO:0097295,morphine biosynthetic process; GO:0003674,molecular_function; GO:0003824,catalytic activity; GO:0016491,oxidoreductase activity; GO:0016705,oxidoreductase activity, acting on paired donors, with incorporation …	PF03171.23:2OG-Fe(II) oxygenase superfamily	--	--	--
LOC21399457	37.8994	31.1008	26.3448	13.1912	26.7837	17.5003	60.5987	55.6511	42.4714	1161	926	751	435	860	550	1836	1536	1013	-0.690043	0.00578762	0.0261287	false	0.874909	4.55636e-06	4.98873e-05	false	1.57283	1.49591e-09	4.98112e-08	up	NW_010364200.1	502845	506062	+	LOC21399457	--	K05278 flavonol synthase [EC:1.14.20.6] | (RefSeq) flavonol synthase/flavanone 3-hydroxylase (A)	ko00941: Flavonoid biosynthesis; ko01100: Metabolic pathways; ko01110: Biosynthesis of secondary metabolites	probable 2-oxoglutarate-dependent dioxygenase At3g111800 [Morus notabilis]	JOX1_ARATH RecName: Full=Jasmonate-induced oxygenase 1 {ECO:0000303|PubMed:28559313}; EC=1.14.11.- {ECO:0000269|PubMed:28559313}; AltName: Full=2-oxoglutarate-dependent dioxygenase JOX1 {ECO:0000305}; AltName: Full=Jasmonic acid oxidase 1 {ECO:0000303|PubMed:28760569};	W9RNE6_9ROSA SubName: Full=Leucoanthocyanidin dioxygenase {ECO:0000313|EMBL:EXB99433.1};	Iron/ascorbate family oxidoreductases	GO:0051213,dioxygenase activity; GO:0005506,iron ion binding; GO:0120091,jasmonic acid hydrolase; GO:0006952,defense response; GO:1900366,negative regulation of defense response to insect; GO:1900150,regulation of defense response to fungus; GO:2000022,regulation of jasmonic acid mediated signaling pathway; GO:0003674,molecular_function; GO:0003824,catalytic activity; GO:0016491,oxidoreductase ac…	PF14226.9:non-haem dioxygenase in morphine synthesis N-terminal	--	--	--
LOC21400267	186.022	202.585	179.668	128.286	158.01	138.865	299.399	265.961	230.447	4258	4507	3827	3161	3791	3261	6778	5485	4107	-0.385144	0.00273397	0.0141446	false	0.623917	1.11757e-05	0.000110614	false	1.01669	2.64916e-10	1.00703e-08	up	NW_010362906.1	467438	470595	-	LOC21400267	--	K01859 chalcone isomerase [EC:5.5.1.6] | (RefSeq) chalcone--flavonone isomerase (A)	ko00941: Flavonoid biosynthesis; ko01100: Metabolic pathways; ko01110: Biosynthesis of secondary metabolites	chalcone--flavonone isomerase [Morus notabilis]	CFI_PYRCO RecName: Full=Chalcone--flavanone isomerase; Short=Chalcone isomerase; EC=5.5.1.6;	A0A023WGM1_9ROSA RecName: Full=Chalcone-flavonone isomerase family protein {ECO:0000256|RuleBase:RU361158};	--	GO:0045430,chalcone isomerase activity; GO:0009813,flavonoid biosynthetic process; GO:0003674,molecular_function; GO:0003824,catalytic activity; GO:0016853,isomerase activity; GO:0016872,intramolecular lyase activity; GO:0008150,biological_process; GO:0008152,metabolic process; GO:0009058,biosynthetic process; GO:0009812,flavonoid metabolic process; GO:0071704,organic substance metabolic process;…	PF02431.18:Chalcone-flavanone isomerase	--	--	--
LOC21400268	0.2663	1.0275	0	1.1751	0.5717	0.5841	2.3561	4.8771	4.5321	4	15	0	19	9	9	35	66	53	NA	NA	NA	NA	3.29765	2.27323e-06	2.71937e-05	up	2.43611	3.10328e-07	6.28305e-06	up	NW_010362906.1	480187	482324	-	LOC21400268	--	K01859 chalcone isomerase [EC:5.5.1.6] | (RefSeq) chalcone--flavonone isomerase (A)	ko00941: Flavonoid biosynthesis; ko01100: Metabolic pathways; ko01110: Biosynthesis of secondary metabolites	chalcone--flavonone isomerase [Morus notabilis]	CFI_CAMSI RecName: Full=Chalcone--flavanone isomerase; Short=Chalcone isomerase; EC=5.5.1.6;	A0A0M4KNN8_MORAL RecName: Full=Chalcone-flavonone isomerase family protein {ECO:0000256|RuleBase:RU361158};	--	GO:0045430,chalcone isomerase activity; GO:0009813,flavonoid biosynthetic process; GO:0003674,molecular_function; GO:0003824,catalytic activity; GO:0016853,isomerase activity; GO:0016872,intramolecular lyase activity; GO:0008150,biological_process; GO:0008152,metabolic process; GO:0009058,biosynthetic process; GO:0009812,flavonoid metabolic process; GO:0071704,organic substance metabolic process;…	PF02431.18:Chalcone-flavanone isomerase	--	--	--
LOC21400588	7.9918	5.5528	5.8555	2.1694	3.7628	2.0233	2.1513	2.6495	2.3994	154	104	105	45	76	40	41	46	36	-1.24751	8.53662e-05	0.000760964	down	-1.2968	4.51699e-06	4.95136e-05	down	-0.0429584	0.907898	0.957763	false	NW_010360877.1	479497	482122	-	LOC21400588	--	K13082 bifunctional dihydroflavonol 4-reductase/flavanone 4-reductase [EC:1.1.1.219 1.1.1.234] | (RefSeq) bifunctional dihydroflavonol 4-reductase/flavanone 4-reductase (A)	ko00941: Flavonoid biosynthesis; ko01100: Metabolic pathways; ko01110: Biosynthesis of secondary metabolites	putative anthocyanidin reductase [Morus notabilis]	ANR_GINBI RecName: Full=Putative anthocyanidin reductase {ECO:0000303|PubMed:16399014}; Short=GbANR {ECO:0000303|PubMed:16399014}; EC=1.3.1.- {ECO:0000250|UniProtKB:Q5FB34};	W9R828_9ROSA RecName: Full=Epimerase domain-containing protein {ECO:0000259|Pfam:PF01370};	Flavonol reductase/cinnamoyl-CoA reductase	GO:0016491,oxidoreductase activity; GO:0009813,flavonoid biosynthetic process; GO:0003674,molecular_function; GO:0003824,catalytic activity; GO:0008150,biological_process; GO:0008152,metabolic process; GO:0009058,biosynthetic process; GO:0009812,flavonoid metabolic process; GO:0071704,organic substance metabolic process; GO:1901576,organic substance biosynthetic process	PF01370.24:NAD dependent epimerase/dehydratase family	--	--	--
LOC21400913	0.2446	0.7131	0.3943	0.4545	0.6223	0.4769	1.484	0.9502	1.0472	6	17	9	12	16	12	36	21	20	NA	NA	NA	NA	1.50613	0.00745714	0.0300957	up	1.28137	0.00928443	0.0440113	up	NW_010361936.1	545726	547648	+	LOC21400913	--	K00660 chalcone synthase [EC:2.3.1.74] | (RefSeq) chalcone synthase (A)	ko00941: Flavonoid biosynthesis; ko00960: Tropane, piperidine and pyridine alkaloid biosynthesis; ko01100: Metabolic pathways; ko01110: Biosynthesis of secondary metabolites; ko04712: Circadian rhythm - plant	chalcone synthase [Morus notabilis]	CHSY_HYPAN RecName: Full=Chalcone synthase; EC=2.3.1.74; AltName: Full=Naringenin-chalcone synthase;	W9RHC2_9ROSA SubName: Full=Chalcone synthase {ECO:0000313|EMBL:EXB76929.1};	--	GO:0102128,chalcone synthase activity; GO:0016210,naringenin-chalcone synthase activity; GO:0009813,flavonoid biosynthetic process; GO:0003674,molecular_function; GO:0003824,catalytic activity; GO:0016740,transferase activity; GO:0016746,acyltransferase activity; GO:0016747,acyltransferase activity, transferring groups other than amino-acyl groups; GO:0008150,biological_process; GO:0008152,metabo…	PF00195.22:Chalcone and stilbene synthases, N-terminal domain	--	--	--
LOC21404779	6.1404	8.4838	5.7502	7.6192	5.8583	10.2604	24.2133	25.0217	24.1102	140	188	122	187	140	240	546	514	428	0.243069	0.331606	0.528672	false	1.98117	2.90082e-26	1.16434e-23	up	1.74614	1.40797e-18	2.15201e-16	up	NW_010367018.1	756190	759047	+	LOC21404779	--	K13082 bifunctional dihydroflavonol 4-reductase/flavanone 4-reductase [EC:1.1.1.219 1.1.1.234] | (RefSeq) bifunctional dihydroflavonol 4-reductase/flavanone 4-reductase (A)	ko00941: Flavonoid biosynthesis; ko01100: Metabolic pathways; ko01110: Biosynthesis of secondary metabolites	bifunctional dihydroflavonol 4-reductase/flavanone 4-reductase [Morus notabilis]	DFRA_MALDO RecName: Full=Bifunctional dihydroflavonol 4-reductase/flavanone 4-reductase; AltName: Full=Dihydroflavonol 4-reductase; Short=DFR; EC=1.1.1.219 {ECO:0000269|PubMed:12667486}; AltName: Full=Dihydrokaempferol 4-reductase; AltName: Full=Flavanone 4-reductase; Short=FNR; EC=1.1.1.234 {ECO:0000269|PubMed:12667486};	W9SC32_9ROSA SubName: Full=Bifunctional dihydroflavonol 4-reductase/flavanone 4-reductase {ECO:0000313|EMBL:EXC25070.1};	Flavonol reductase/cinnamoyl-CoA reductase	GO:0045552,dihydrokaempferol 4-reductase activity; GO:0047890,flavanone 4-reductase activity; GO:0009813,flavonoid biosynthetic process; GO:0003674,molecular_function; GO:0003824,catalytic activity; GO:0016491,oxidoreductase activity; GO:0016614,oxidoreductase activity, acting on CH-OH group of donors; GO:0016616,oxidoreductase activity, acting on the CH-OH group of donors, NAD or NADP as accepto…	PF01370.24:NAD dependent epimerase/dehydratase family	--	--	--
LOC21404859	0	0.4986	0	0.0322	0.1321	0.2025	1.8201	0.0384	0.6669	0	14	0	1	4	6	52	1	15	NA	NA	NA	NA	2.47565	0.311517	0.498284	false	2.91954	0.00540805	0.0286163	up	NW_010364303.1	315080	316683	-	LOC21404859	--	K22845 phlorizin synthase [EC:2.4.1.357] | (RefSeq) UDP-glycosyltransferase 88F3 (A)	ko00941: Flavonoid biosynthesis; ko01110: Biosynthesis of secondary metabolites	UDP-glycosyltransferase 71K1 [Morus notabilis]	U71K1_MALDO RecName: Full=UDP-glycosyltransferase 71K1 {ECO:0000303|Ref.1}; EC=2.4.1.- {ECO:0000305}; AltName: Full=UDP-glucose:chalcone 2'-O-glucosyltransferase {ECO:0000305}; AltName: Full=UDP-glucose:flavonol 2'-O-glucosyltransferase {ECO:0000305};	W9S000_9ROSA RecName: Full=Glycosyltransferase {ECO:0000256|RuleBase:RU362057}; EC=2.4.1.- {ECO:0000256|RuleBase:RU362057};	UDP-glucuronosyl and UDP-glucosyl transferase	GO:0035251,UDP-glucosyltransferase activity; GO:0003674,molecular_function; GO:0003824,catalytic activity; GO:0008194,UDP-glycosyltransferase activity; GO:0016740,transferase activity; GO:0016757,glycosyltransferase activity; GO:0016758,hexosyltransferase activity; GO:0046527,glucosyltransferase activity	PF00201.21:UDP-glucoronosyl and UDP-glucosyl transferase	--	--	--
LOC21405124	31.9153	49.1596	24.7256	41.1538	40.9378	35.6754	138.598	147.406	124.879	688	1030	496	955	925	789	2955	2863	2096	0.184176	0.415161	0.607498	false	2.09027	1.51825e-20	2.89311e-18	up	1.91443	3.06307e-42	8.15959e-39	up	NW_010367452.1	780145	786028	-	LOC21405124	--	K13081 leucoanthocyanidin reductase [EC:1.17.1.3] | (RefSeq) leucoanthocyanidin reductase (A)	ko00941: Flavonoid biosynthesis; ko01110: Biosynthesis of secondary metabolites	leucoanthocyanidin reductase [Morus notabilis]	LAR_DESUN RecName: Full=Leucoanthocyanidin reductase; Short=Leucocyanidin reductase; EC=1.17.1.3;	W9SGV7_9ROSA RecName: Full=NmrA domain-containing protein {ECO:0000259|Pfam:PF05368};	--	GO:0033788,leucoanthocyanidin reductase activity; GO:0009807,lignan biosynthetic process; GO:0010023,proanthocyanidin biosynthetic process; GO:0003674,molecular_function; GO:0003824,catalytic activity; GO:0016491,oxidoreductase activity; GO:0016725,oxidoreductase activity, acting on CH or CH2 groups; GO:0016726,oxidoreductase activity, acting on CH or CH2 groups, NAD or NADP as acceptor; GO:00067…	PF05368.16:NmrA-like family	--	--	--
LOC21405234	94.9791	129.402	82.4802	106.425	53.1377	61.4062	28.8441	6.0938	27.6252	1678	2222	1356	2024	984	1113	504	97	380	-0.451607	0.0632971	0.167052	false	-2.16266	0.00104054	0.00586662	down	-1.70755	0.0132439	0.0581629	false	NW_010359491.1	27040	31406	+	LOC21405234	--	K13082 bifunctional dihydroflavonol 4-reductase/flavanone 4-reductase [EC:1.1.1.219 1.1.1.234] | (RefSeq) bifunctional dihydroflavonol 4-reductase/flavanone 4-reductase (A)	ko00941: Flavonoid biosynthesis; ko01100: Metabolic pathways; ko01110: Biosynthesis of secondary metabolites	vestitone reductase [Morus notabilis]	VESTR_MEDSA RecName: Full=Vestitone reductase; EC=1.1.1.348 {ECO:0000269|PubMed:7625843, ECO:0000269|PubMed:8071365};	W9QSC8_9ROSA RecName: Full=Epimerase domain-containing protein {ECO:0000259|Pfam:PF01370};	Flavonol reductase/cinnamoyl-CoA reductase	GO:0016491,oxidoreductase activity; GO:0006952,defense response; GO:0009813,flavonoid biosynthetic process; GO:0003674,molecular_function; GO:0003824,catalytic activity; GO:0006950,response to stress; GO:0008150,biological_process; GO:0050896,response to stimulus; GO:0008152,metabolic process; GO:0009058,biosynthetic process; GO:0009812,flavonoid metabolic process; GO:0071704,organic substance me…	PF01370.24:NAD dependent epimerase/dehydratase family	--	--	--
LOC21405236	16.5892	19.405	25.0624	26.1868	15.8656	20.7164	9.3093	4.2317	11.7733	409	465	575	695	410	524	227	94	226	0.0664525	0.746529	0.855882	false	-1.14037	0.000189542	0.00133922	down	-1.20226	0.000112733	0.0011369	down	NW_010359491.1	50996	58811	+	LOC21405236	--	K13082 bifunctional dihydroflavonol 4-reductase/flavanone 4-reductase [EC:1.1.1.219 1.1.1.234] | (RefSeq) bifunctional dihydroflavonol 4-reductase/flavanone 4-reductase (A)	ko00941: Flavonoid biosynthesis; ko01100: Metabolic pathways; ko01110: Biosynthesis of secondary metabolites	vestitone reductase [Morus notabilis]	VESTR_MEDSA RecName: Full=Vestitone reductase; EC=1.1.1.348 {ECO:0000269|PubMed:7625843, ECO:0000269|PubMed:8071365};	W9QZW1_9ROSA RecName: Full=Epimerase domain-containing protein {ECO:0000259|Pfam:PF01370};	Flavonol reductase/cinnamoyl-CoA reductase	GO:0016491,oxidoreductase activity; GO:0006952,defense response; GO:0009813,flavonoid biosynthetic process; GO:0003674,molecular_function; GO:0003824,catalytic activity; GO:0006950,response to stress; GO:0008150,biological_process; GO:0050896,response to stimulus; GO:0008152,metabolic process; GO:0009058,biosynthetic process; GO:0009812,flavonoid metabolic process; GO:0071704,organic substance me…	PF01370.24:NAD dependent epimerase/dehydratase family	--	--	--
LOC21406496	4.4333	3.8201	3.3944	0.7722	0.9517	1.5124	0.7844	1.2301	0.4982	80	67	57	15	18	28	14	20	7	-1.82373	6.29629e-07	9.93573e-06	down	-2.06258	7.24393e-07	9.86691e-06	down	-0.234267	0.681392	0.831321	false	NW_010359286.1	506088	508490	-	LOC21406496	--	K05278 flavonol synthase [EC:1.14.20.6] | (RefSeq) flavonol synthase/flavanone 3-hydroxylase (A)	ko00941: Flavonoid biosynthesis; ko01100: Metabolic pathways; ko01110: Biosynthesis of secondary metabolites	flavonol synthase/flavanone 3-hydroxylase [Morus notabilis]	FLS_CITUN RecName: Full=Flavonol synthase/flavanone 3-hydroxylase; EC=1.14.11.9 {ECO:0000250|UniProtKB:Q7XZQ6}; EC=1.14.20.6 {ECO:0000250|UniProtKB:Q7XZQ6}; AltName: Full=CitFLS; Short=FLS;	W9R155_9ROSA SubName: Full=Flavonol synthase/flavanone 3-hydroxylase {ECO:0000313|EMBL:EXB51039.1};	Iron/ascorbate family oxidoreductases	GO:0005737,cytoplasm; GO:0045431,flavonol synthase activity; GO:0031418,L-ascorbic acid binding; GO:0046872,metal ion binding; GO:0045486,naringenin 3-dioxygenase activity; GO:0003674,molecular_function; GO:0003824,catalytic activity; GO:0016491,oxidoreductase activity; GO:0016705,oxidoreductase activity, acting on paired donors, with incorporation or reduction of molecular oxygen; GO:0016706,2-o…	PF14226.9:non-haem dioxygenase in morphine synthesis N-terminal	--	--	--
LOC21406497	50.0132	70.9583	69.1603	36.3357	62.5516	34.0949	243.605	228.683	266.788	1161	1601	1494	908	1522	812	5593	4783	4822	-0.473809	0.0499173	0.140499	false	2.09193	4.49212e-42	1.21063e-38	up	2.57291	3.25648e-29	2.1687e-26	up	NW_010359286.1	513444	515304	-	LOC21406497	--	K05278 flavonol synthase [EC:1.14.20.6] | (RefSeq) flavonol synthase/flavanone 3-hydroxylase (A)	ko00941: Flavonoid biosynthesis; ko01100: Metabolic pathways; ko01110: Biosynthesis of secondary metabolites	flavonol synthase/flavanone 3-hydroxylase [Morus notabilis]	FLS_CITUN RecName: Full=Flavonol synthase/flavanone 3-hydroxylase; EC=1.14.11.9 {ECO:0000250|UniProtKB:Q7XZQ6}; EC=1.14.20.6 {ECO:0000250|UniProtKB:Q7XZQ6}; AltName: Full=CitFLS; Short=FLS;	W9QQT0_9ROSA SubName: Full=Flavonol synthase/flavanone 3-hydroxylase {ECO:0000313|EMBL:EXB51040.1};	Iron/ascorbate family oxidoreductases	GO:0005737,cytoplasm; GO:0045431,flavonol synthase activity; GO:0031418,L-ascorbic acid binding; GO:0046872,metal ion binding; GO:0045486,naringenin 3-dioxygenase activity; GO:0003674,molecular_function; GO:0003824,catalytic activity; GO:0016491,oxidoreductase activity; GO:0016705,oxidoreductase activity, acting on paired donors, with incorporation or reduction of molecular oxygen; GO:0016706,2-o…	PF14226.9:non-haem dioxygenase in morphine synthesis N-terminal	--	--	--
LOC21406498	0.6131	0.7659	0.8941	0.8543	0.4178	0.2988	1.6825	2.333	2.3622	14	17	19	21	10	7	38	48	42	-0.50022	0.395898	0.590074	false	1.61984	6.77732e-05	0.00054779	up	2.12287	8.09018e-06	0.000114286	up	NW_010359286.1	529068	531030	-	LOC21406498	--	K05278 flavonol synthase [EC:1.14.20.6] | (RefSeq) flavonol synthase/flavanone 3-hydroxylase (A)	ko00941: Flavonoid biosynthesis; ko01100: Metabolic pathways; ko01110: Biosynthesis of secondary metabolites	flavonol synthase/flavanone 3-hydroxylase [Morus notabilis]	FLS_CITUN RecName: Full=Flavonol synthase/flavanone 3-hydroxylase; EC=1.14.11.9 {ECO:0000250|UniProtKB:Q7XZQ6}; EC=1.14.20.6 {ECO:0000250|UniProtKB:Q7XZQ6}; AltName: Full=CitFLS; Short=FLS;	W9QR37_9ROSA SubName: Full=Flavonol synthase/flavanone 3-hydroxylase {ECO:0000313|EMBL:EXB51041.1};	Iron/ascorbate family oxidoreductases	GO:0005737,cytoplasm; GO:0045431,flavonol synthase activity; GO:0031418,L-ascorbic acid binding; GO:0046872,metal ion binding; GO:0045486,naringenin 3-dioxygenase activity; GO:0003674,molecular_function; GO:0003824,catalytic activity; GO:0016491,oxidoreductase activity; GO:0016705,oxidoreductase activity, acting on paired donors, with incorporation or reduction of molecular oxygen; GO:0016706,2-o…	PF03171.23:2OG-Fe(II) oxygenase superfamily	--	--	--
LOC21406783	3.228	2.0088	2.6017	2.2974	2.1856	2.6643	0.5791	1.1846	1.8055	124	75	93	95	88	105	22	41	54	-0.104976	0.678586	0.811677	false	-1.02245	0.00828462	0.0327582	down	-0.91364	0.013636	0.0594368	false	NW_010364361.1	203562	206326	+	LOC21406783	--	K13065 shikimate O-hydroxycinnamoyltransferase [EC:2.3.1.133] | (RefSeq) shikimate O-hydroxycinnamoyltransferase (A)	ko00940: Phenylpropanoid biosynthesis; ko00941: Flavonoid biosynthesis; ko00945: Stilbenoid, diarylheptanoid and gingerol biosynthesis; ko01100: Metabolic pathways; ko01110: Biosynthesis of secondary metabolites	uncharacterized protein LOC21406783 isoform X1 [Morus notabilis]	HCT_NARPS RecName: Full=Hydroxycinnamoyltransferase {ECO:0000303|PubMed:29229969}; EC=2.3.1.- {ECO:0000312|EMBL:AUG71940.1};	W9RXS0_9ROSA SubName: Full=Taxadien-5-alpha-ol O-acetyltransferase {ECO:0000313|EMBL:EXC02069.1};	--	GO:0016747,acyltransferase activity, transferring groups other than amino-acyl groups; GO:0009820,alkaloid metabolic process; GO:0003674,molecular_function; GO:0003824,catalytic activity; GO:0016740,transferase activity; GO:0016746,acyltransferase activity; GO:0006807,nitrogen compound metabolic process; GO:0008150,biological_process; GO:0008152,metabolic process; GO:0071704,organic substance met…	PF02458.18:Transferase family	--	--	--
LOC21407324	12.3871	17.9105	20.3398	11.8753	10.7464	10.7861	6.9803	4.8028	8.4002	375	527	573	387	341	335	209	131	198	-0.568576	0.00297223	0.0151409	false	-1.19621	9.79059e-07	1.29796e-05	down	-0.621801	0.0033982	0.0197896	false	NW_010363285.1	965089	968952	-	LOC21407324	--	K13065 shikimate O-hydroxycinnamoyltransferase [EC:2.3.1.133] | (RefSeq) shikimate O-hydroxycinnamoyltransferase (A)	ko00940: Phenylpropanoid biosynthesis; ko00941: Flavonoid biosynthesis; ko00945: Stilbenoid, diarylheptanoid and gingerol biosynthesis; ko01100: Metabolic pathways; ko01110: Biosynthesis of secondary metabolites	shikimate O-hydroxycinnamoyltransferase [Morus notabilis]	HCT_NARPS RecName: Full=Hydroxycinnamoyltransferase {ECO:0000303|PubMed:29229969}; EC=2.3.1.- {ECO:0000312|EMBL:AUG71940.1};	W9RHS9_9ROSA SubName: Full=Hydroxycinnamoyl-Coenzyme A shikimate/quinate hydroxycinnamoyltransferase {ECO:0000313|EMBL:EXB93246.1};	--	GO:0016747,acyltransferase activity, transferring groups other than amino-acyl groups; GO:0009820,alkaloid metabolic process; GO:0003674,molecular_function; GO:0003824,catalytic activity; GO:0016740,transferase activity; GO:0016746,acyltransferase activity; GO:0006807,nitrogen compound metabolic process; GO:0008150,biological_process; GO:0008152,metabolic process; GO:0071704,organic substance met…	PF02458.18:Transferase family	--	--	--
LOC21407592	2.1466	2.1669	2.4808	1.0535	1.3138	0.908	3.2351	3.731	2.4448	53	52	57	28	34	23	79	83	47	-1.01731	0.00272053	0.0140905	down	0.61375	0.0390043	0.111798	false	1.6376	2.42355e-06	3.9469e-05	up	NW_010360279.1	877710	879080	-	LOC21407592	--	K13065 shikimate O-hydroxycinnamoyltransferase [EC:2.3.1.133] | (RefSeq) vinorine synthase (A)	ko00940: Phenylpropanoid biosynthesis; ko00941: Flavonoid biosynthesis; ko00945: Stilbenoid, diarylheptanoid and gingerol biosynthesis; ko01100: Metabolic pathways; ko01110: Biosynthesis of secondary metabolites	vinorine synthase [Morus notabilis]	AT1_PAPSO RecName: Full=(13S,14R)-1,13-dihydroxy-N-methylcanadine 13-O-acetyltransferase AT1 {ECO:0000305}; EC=2.3.1.285 {ECO:0000269|PubMed:25485687, ECO:0000269|PubMed:27378283}; AltName: Full=Acetyltransferase 1 {ECO:0000303|PubMed:22653730}; Short=PsAT1 {ECO:0000303|PubMed:27378283};	W9QWJ9_9ROSA SubName: Full=Salutaridinol 7-O-acetyltransferase {ECO:0000313|EMBL:EXB56328.1};	--	GO:0016746,acyltransferase activity; GO:0009820,alkaloid metabolic process; GO:0003674,molecular_function; GO:0003824,catalytic activity; GO:0016740,transferase activity; GO:0006807,nitrogen compound metabolic process; GO:0008150,biological_process; GO:0008152,metabolic process; GO:0071704,organic substance metabolic process; GO:1901564,organonitrogen compound metabolic process	PF02458.18:Transferase family	--	--	--
LOC21409326	110.106	129.863	97.4843	70.8065	104.633	87.7294	286.505	224.206	201.777	2788	3196	2297	1930	2777	2279	7175	5115	3978	-0.323842	0.0684852	0.177178	false	1.21653	6.79482e-12	2.88055e-10	up	1.54858	9.45753e-15	7.90827e-13	up	NW_010387635.1	1025490	1027708	-	LOC21409326	--	K00475 naringenin 3-dioxygenase [EC:1.14.11.9] | (RefSeq) naringenin,2-oxoglutarate 3-dioxygenase (A)	ko00941: Flavonoid biosynthesis; ko01100: Metabolic pathways; ko01110: Biosynthesis of secondary metabolites	naringenin,2-oxoglutarate 3-dioxygenase [Morus notabilis]	FL3H_PETHY RecName: Full=Naringenin,2-oxoglutarate 3-dioxygenase; EC=1.14.11.9 {ECO:0000250|UniProtKB:Q7XZQ7}; AltName: Full=FHT; AltName: Full=Flavanone-3-hydroxylase; Short=F3H; Flags: Fragment;	W9SKL0_9ROSA SubName: Full=Naringenin,2-oxoglutarate 3-dioxygenase {ECO:0000313|EMBL:EXC35356.1};	Iron/ascorbate family oxidoreductases	GO:0031418,L-ascorbic acid binding; GO:0046872,metal ion binding; GO:0045486,naringenin 3-dioxygenase activity; GO:0009805,coumarin biosynthetic process; GO:0009813,flavonoid biosynthetic process; GO:0002238,response to molecule of fungal origin; GO:0003674,molecular_function; GO:0005488,binding; GO:0019842,vitamin binding; GO:0030246,carbohydrate binding; GO:0031406,carboxylic acid binding; GO:0…	PF03171.23:2OG-Fe(II) oxygenase superfamily	--	--	--
LOC21410141	1.8155	3.3129	2.3191	1.9093	1.2746	2.7045	0.9698	0.7224	1.5838	53	94	63	60	39	81	28	19	36	-0.317413	0.368794	0.564517	false	-1.06756	0.0073816	0.0298769	down	-0.742039	0.0749176	0.208537	false	NW_010366164.1	1230964	1233001	+	LOC21410141	--	K00660 chalcone synthase [EC:2.3.1.74] | (RefSeq) chalcone synthase (A)	ko00941: Flavonoid biosynthesis; ko00960: Tropane, piperidine and pyridine alkaloid biosynthesis; ko01100: Metabolic pathways; ko01110: Biosynthesis of secondary metabolites; ko04712: Circadian rhythm - plant	type III polyketide synthase A [Morus notabilis]	PKSA_ARATH RecName: Full=Type III polyketide synthase A {ECO:0000303|PubMed:19043200}; Short=PKS-A; EC=2.3.1.- {ECO:0000305|PubMed:19043200}; AltName: Full=Hydroxyalkyl alpha-pyrone synthase PKS-A {ECO:0000303|PubMed:21193570}; AltName: Full=Protein LESS ADHESIVE POLLEN 6 {ECO:0000303|PubMed:20442277};	W9S8W3_9ROSA SubName: Full=Chalcone synthase A {ECO:0000313|EMBL:EXC17336.1}; SubName: Full=Polyketide synthase 1 {ECO:0000313|EMBL:AOA48569.1};	--	GO:0005783,endoplasmic reticulum; GO:0016747,acyltransferase activity, transferring groups other than amino-acyl groups; GO:0090439,tetraketide alpha-pyrone synthase activity; GO:0009813,flavonoid biosynthetic process; GO:0010584,pollen exine formation; GO:0030639,polyketide biosynthetic process; GO:0080110,sporopollenin biosynthetic process; GO:0003674,molecular_function; GO:0003824,catalytic ac…	PF00195.22:Chalcone and stilbene synthases, N-terminal domain	--	--	--
LOC21410208	2.5111	1.8289	2.0011	2.1755	1.3728	2.6127	0.2853	0.3758	0.3261	89	63	66	83	51	95	10	12	9	-0.0192314	0.948871	0.974461	false	-2.55067	5.10795e-10	1.43609e-08	down	-2.52431	5.73658e-09	1.68457e-07	down	NW_010362482.1	98701	101812	+	LOC21410208	--	K13065 shikimate O-hydroxycinnamoyltransferase [EC:2.3.1.133] | (RefSeq) vinorine synthase (A)	ko00940: Phenylpropanoid biosynthesis; ko00941: Flavonoid biosynthesis; ko00945: Stilbenoid, diarylheptanoid and gingerol biosynthesis; ko01100: Metabolic pathways; ko01110: Biosynthesis of secondary metabolites	BAHD acyltransferase BIA1 [Morus notabilis]	SALAT_PAPSO RecName: Full=Salutaridinol 7-O-acetyltransferase {ECO:0000303|PubMed:11404355}; Short=salAT {ECO:0000303|PubMed:11404355}; EC=2.3.1.150 {ECO:0000269|PubMed:11404355, ECO:0000269|PubMed:8537369};	W9RC93_9ROSA SubName: Full=Salutaridinol 7-O-acetyltransferase {ECO:0000313|EMBL:EXB82422.1};	--	GO:0047180,salutaridinol 7-O-acetyltransferase activity; GO:0009820,alkaloid metabolic process; GO:0003674,molecular_function; GO:0003824,catalytic activity; GO:0008374,O-acyltransferase activity; GO:0016407,acetyltransferase activity; GO:0016413,O-acetyltransferase activity; GO:0016740,transferase activity; GO:0016746,acyltransferase activity; GO:0016747,acyltransferase activity, transferring gr…	PF02458.18:Transferase family	--	--	--
LOC21410210	6.0029	4.7608	3.7182	2.7495	1.5511	2.0723	5.353	2.4522	3.3195	144	111	83	71	39	51	127	53	62	-1.15995	0.000111014	0.000956633	down	-0.23687	0.481718	0.659622	false	0.928377	0.0121281	0.0543951	false	NW_010362482.1	106200	107531	+	LOC21410210	--	K13065 shikimate O-hydroxycinnamoyltransferase [EC:2.3.1.133] | (RefSeq) vinorine synthase (A)	ko00940: Phenylpropanoid biosynthesis; ko00941: Flavonoid biosynthesis; ko00945: Stilbenoid, diarylheptanoid and gingerol biosynthesis; ko01100: Metabolic pathways; ko01110: Biosynthesis of secondary metabolites	salutaridinol 7-O-acetyltransferase [Morus notabilis]	SALAT_PAPSO RecName: Full=Salutaridinol 7-O-acetyltransferase {ECO:0000303|PubMed:11404355}; Short=salAT {ECO:0000303|PubMed:11404355}; EC=2.3.1.150 {ECO:0000269|PubMed:11404355, ECO:0000269|PubMed:8537369};	W9S188_9ROSA SubName: Full=Salutaridinol 7-O-acetyltransferase {ECO:0000313|EMBL:EXB82424.1};	--	GO:0047180,salutaridinol 7-O-acetyltransferase activity; GO:0009820,alkaloid metabolic process; GO:0003674,molecular_function; GO:0003824,catalytic activity; GO:0008374,O-acyltransferase activity; GO:0016407,acetyltransferase activity; GO:0016413,O-acetyltransferase activity; GO:0016740,transferase activity; GO:0016746,acyltransferase activity; GO:0016747,acyltransferase activity, transferring gr…	PF02458.18:Transferase family	--	--	--
LOC21410212	1.2649	0.8676	0.6343	0	0	0.0411	0.1279	0.234	0.3791	30	20	14	0	0	1	3	5	7	-5.97498	6.89893e-06	8.26865e-05	down	-1.80325	0.00811685	0.0322367	down	NA	NA	NA	NA	NW_010362482.1	119000	120316	+	LOC21410212	--	K13065 shikimate O-hydroxycinnamoyltransferase [EC:2.3.1.133] | (RefSeq) vinorine synthase (A)	ko00940: Phenylpropanoid biosynthesis; ko00941: Flavonoid biosynthesis; ko00945: Stilbenoid, diarylheptanoid and gingerol biosynthesis; ko01100: Metabolic pathways; ko01110: Biosynthesis of secondary metabolites	BAHD acyltransferase BIA1 [Morus notabilis]	SAT_CATRO RecName: Full=Stemmadenine O-acetyltransferase {ECO:0000303|PubMed:29511102}; Short=CrSAT {ECO:0000303|PubMed:29511102}; EC=1.7.1.- {ECO:0000269|PubMed:29511102};	W9RMT2_9ROSA SubName: Full=Vinorine synthase {ECO:0000313|EMBL:EXB82426.1};	--	GO:0016746,acyltransferase activity; GO:0016491,oxidoreductase activity; GO:0009820,alkaloid metabolic process; GO:0003674,molecular_function; GO:0003824,catalytic activity; GO:0016740,transferase activity; GO:0006807,nitrogen compound metabolic process; GO:0008150,biological_process; GO:0008152,metabolic process; GO:0071704,organic substance metabolic process; GO:1901564,organonitrogen compound …	PF02458.18:Transferase family	--	--	--
LOC21410213	1.2948	1.2941	1.5106	0.0687	0.4235	0.4327	0.4862	0.8212	0.8077	35	34	38	2	12	12	13	20	17	-2.11675	0.000172144	0.00139197	down	-0.830658	0.0540444	0.142534	false	1.29571	0.0625521	0.183807	false	NW_010362482.1	121767	123267	-	LOC21410213	--	K13065 shikimate O-hydroxycinnamoyltransferase [EC:2.3.1.133] | (RefSeq) vinorine synthase (A)	ko00940: Phenylpropanoid biosynthesis; ko00941: Flavonoid biosynthesis; ko00945: Stilbenoid, diarylheptanoid and gingerol biosynthesis; ko01100: Metabolic pathways; ko01110: Biosynthesis of secondary metabolites	vinorine synthase [Morus notabilis]	SAT_CATRO RecName: Full=Stemmadenine O-acetyltransferase {ECO:0000303|PubMed:29511102}; Short=CrSAT {ECO:0000303|PubMed:29511102}; EC=1.7.1.- {ECO:0000269|PubMed:29511102};	W9RC97_9ROSA SubName: Full=Vinorine synthase {ECO:0000313|EMBL:EXB82427.1};	--	GO:0016746,acyltransferase activity; GO:0016491,oxidoreductase activity; GO:0009820,alkaloid metabolic process; GO:0003674,molecular_function; GO:0003824,catalytic activity; GO:0016740,transferase activity; GO:0006807,nitrogen compound metabolic process; GO:0008150,biological_process; GO:0008152,metabolic process; GO:0071704,organic substance metabolic process; GO:1901564,organonitrogen compound …	PF02458.18:Transferase family	--	--	--
LOC21410215	3.0137	1.3565	2.8742	1.1548	0.8266	1.432	1.9044	1.4634	2.903	80	35	71	33	23	39	50	35	60	-1.05939	0.00758942	0.0323604	down	-0.0811652	0.836785	0.911639	false	0.98206	0.0112832	0.0515427	false	NW_010362482.1	140957	142430	-	LOC21410215	--	K13065 shikimate O-hydroxycinnamoyltransferase [EC:2.3.1.133] | (RefSeq) vinorine synthase (A)	ko00940: Phenylpropanoid biosynthesis; ko00941: Flavonoid biosynthesis; ko00945: Stilbenoid, diarylheptanoid and gingerol biosynthesis; ko01100: Metabolic pathways; ko01110: Biosynthesis of secondary metabolites	vinorine synthase [Morus notabilis]	SAT_CATRO RecName: Full=Stemmadenine O-acetyltransferase {ECO:0000303|PubMed:29511102}; Short=CrSAT {ECO:0000303|PubMed:29511102}; EC=1.7.1.- {ECO:0000269|PubMed:29511102};	W9S193_9ROSA SubName: Full=Vinorine synthase {ECO:0000313|EMBL:EXB82429.1};	--	GO:0016746,acyltransferase activity; GO:0016491,oxidoreductase activity; GO:0009820,alkaloid metabolic process; GO:0003674,molecular_function; GO:0003824,catalytic activity; GO:0016740,transferase activity; GO:0006807,nitrogen compound metabolic process; GO:0008150,biological_process; GO:0008152,metabolic process; GO:0071704,organic substance metabolic process; GO:1901564,organonitrogen compound …	PF02458.18:Transferase family	--	--	--
LOC21410481	5.5941	13.9475	6.4251	18.4773	21.4331	13.7617	5.2372	5.2234	6.9948	189	458	202	672	759	477	175	159	184	1.08111	0.000492935	0.00342822	up	-0.44813	0.165926	0.322999	false	-1.52224	3.22256e-12	1.76739e-10	down	NW_010367622.1	290130	298802	-	LOC21410481	--	K05280 flavonoid 3'-monooxygenase [EC:1.14.14.82] | (RefSeq) flavonoid 3'-monooxygenase (A)	ko00941: Flavonoid biosynthesis; ko00944: Flavone and flavonol biosynthesis; ko01100: Metabolic pathways; ko01110: Biosynthesis of secondary metabolites	geraniol 8-hydroxylase [Morus notabilis]	CYP1_CROXC RecName: Full=Flavonoid 3'-monooxygenase CYP75B137 {ECO:0000305}; EC=1.14.14.82 {ECO:0000269|PubMed:31004005}; AltName: Full=Cytochrome P450 1 {ECO:0000303|PubMed:31004005}; Short=CcCYP1 {ECO:0000303|PubMed:31004005}; AltName: Full=Cytochrome P450 75B137 {ECO:0000303|PubMed:31004005}; AltName: Full=Flavonoid 3'-hydroxylase CYP75B137 {ECO:0000305};	W9S7G2_9ROSA SubName: Full=Flavonoid 3'-monooxygenase {ECO:0000313|EMBL:EXC30701.1};	Cytochrome P450 CYP2 subfamily	GO:0016021,integral component of membrane; GO:0016711,flavonoid 3'-monooxygenase activity; GO:0020037,heme binding; GO:0005506,iron ion binding; GO:0009813,flavonoid biosynthetic process; GO:0003674,molecular_function; GO:0003824,catalytic activity; GO:0004497,monooxygenase activity; GO:0016491,oxidoreductase activity; GO:0016705,oxidoreductase activity, acting on paired donors, with incorporatio…	PF00067.25:Cytochrome P450	--	--	--
LOC21410841	88.7922	89.5126	74.2443	52.0577	75.3133	48.7611	267.778	215.844	143.291	694	680	540	438	617	391	2070	1520	872	-0.482809	0.0158658	0.0579444	false	1.45454	7.76985e-11	2.69445e-09	up	1.94482	7.00204e-14	5.00257e-12	up	NW_010367090.1	7	945	-	LOC21410841	--	K00660 chalcone synthase [EC:2.3.1.74] | (RefSeq) chalcone synthase 2-like (A)	ko00941: Flavonoid biosynthesis; ko00960: Tropane, piperidine and pyridine alkaloid biosynthesis; ko01100: Metabolic pathways; ko01110: Biosynthesis of secondary metabolites; ko04712: Circadian rhythm - plant	chalcone synthase, partial [Morus notabilis]	CHSY_ARAAL RecName: Full=Chalcone synthase; EC=2.3.1.74; AltName: Full=Naringenin-chalcone synthase;	A0A8F2Z0T7_MORAL SubName: Full=Chalcone synthase {ECO:0000313|EMBL:QWX94155.1}; Flags: Fragment;	--	GO:0102128,chalcone synthase activity; GO:0016210,naringenin-chalcone synthase activity; GO:0009813,flavonoid biosynthetic process; GO:0003674,molecular_function; GO:0003824,catalytic activity; GO:0016740,transferase activity; GO:0016746,acyltransferase activity; GO:0016747,acyltransferase activity, transferring groups other than amino-acyl groups; GO:0008150,biological_process; GO:0008152,metabo…	PF00195.22:Chalcone and stilbene synthases, N-terminal domain	--	--	--
LOC21410924	36.1957	31.7095	32.0115	51.2061	55.1888	42.4949	107.744	43.5655	53.3457	983	837	809	1497	1571	1184	2894	1066	1128	0.609101	2.92925e-05	0.000298278	false	1.17987	2.96637e-05	0.000262399	up	0.576488	0.0500998	0.157248	false	NW_010357488.1	43312	56364	+	LOC21410924	--	K13065 shikimate O-hydroxycinnamoyltransferase [EC:2.3.1.133] | (RefSeq) vinorine synthase (A)	ko00940: Phenylpropanoid biosynthesis; ko00941: Flavonoid biosynthesis; ko00945: Stilbenoid, diarylheptanoid and gingerol biosynthesis; ko01100: Metabolic pathways; ko01110: Biosynthesis of secondary metabolites	vinorine synthase [Morus notabilis]	SAT_CATRO RecName: Full=Stemmadenine O-acetyltransferase {ECO:0000303|PubMed:29511102}; Short=CrSAT {ECO:0000303|PubMed:29511102}; EC=1.7.1.- {ECO:0000269|PubMed:29511102};	W9QMU4_9ROSA SubName: Full=Salutaridinol 7-O-acetyltransferase {ECO:0000313|EMBL:EXB34966.1};	--	GO:0016746,acyltransferase activity; GO:0016491,oxidoreductase activity; GO:0009820,alkaloid metabolic process; GO:0003674,molecular_function; GO:0003824,catalytic activity; GO:0016740,transferase activity; GO:0006807,nitrogen compound metabolic process; GO:0008150,biological_process; GO:0008152,metabolic process; GO:0071704,organic substance metabolic process; GO:1901564,organonitrogen compound …	PF02458.18:Transferase family	--	--	--
LOC21411675	420.997	437.482	503.07	270.792	314.029	316.307	690.943	783.641	627.132	12601	12727	14012	8725	9852	9713	20454	21133	14615	-0.562777	2.67085e-06	3.5704e-05	false	0.763532	8.11404e-09	1.75139e-07	false	1.33413	3.72942e-21	7.81377e-19	up	NW_010363630.1	9796	12043	-	LOC21411675	--	K00660 chalcone synthase [EC:2.3.1.74] | (RefSeq) chalcone synthase 2 (A)	ko00941: Flavonoid biosynthesis; ko00960: Tropane, piperidine and pyridine alkaloid biosynthesis; ko01100: Metabolic pathways; ko01110: Biosynthesis of secondary metabolites; ko04712: Circadian rhythm - plant	chalcone synthase 2 [Morus notabilis]	CHS2_CITSI RecName: Full=Chalcone synthase 2; EC=2.3.1.74; AltName: Full=Naringenin-chalcone synthase 2;	A0A1B2LQS7_9ROSA SubName: Full=Stilbene synthase 1 {ECO:0000313|EMBL:AOA48571.1};	--	GO:0102128,chalcone synthase activity; GO:0016210,naringenin-chalcone synthase activity; GO:0009813,flavonoid biosynthetic process; GO:0003674,molecular_function; GO:0003824,catalytic activity; GO:0016740,transferase activity; GO:0016746,acyltransferase activity; GO:0016747,acyltransferase activity, transferring groups other than amino-acyl groups; GO:0008150,biological_process; GO:0008152,metabo…	PF00195.22:Chalcone and stilbene synthases, N-terminal domain	--	--	--
LOC21411755	10.4559	16.3019	13.1919	40.51	25.841	20.592	26.4839	19.8037	39.1417	293	444	344	1222	759	592	734	500	854	1.14989	3.07468e-06	4.05853e-05	up	1.22272	6.84155e-07	9.39344e-06	up	0.0771239	0.779467	0.889083	false	NW_010358469.1	57735	59882	-	LOC21411755	--	K00660 chalcone synthase [EC:2.3.1.74] | (RefSeq) chalcone synthase (A)	ko00941: Flavonoid biosynthesis; ko00960: Tropane, piperidine and pyridine alkaloid biosynthesis; ko01100: Metabolic pathways; ko01110: Biosynthesis of secondary metabolites; ko04712: Circadian rhythm - plant	chalcone synthase [Morus notabilis]	CHSY_VITVI RecName: Full=Chalcone synthase; EC=2.3.1.74; AltName: Full=Naringenin-chalcone synthase;	A0A1B2LQS8_9ROSA SubName: Full=Chalcone synthase 3 {ECO:0000313|EMBL:AOA48565.1};	--	GO:0102128,chalcone synthase activity; GO:0016210,naringenin-chalcone synthase activity; GO:0009813,flavonoid biosynthetic process; GO:0003674,molecular_function; GO:0003824,catalytic activity; GO:0016740,transferase activity; GO:0016746,acyltransferase activity; GO:0016747,acyltransferase activity, transferring groups other than amino-acyl groups; GO:0008150,biological_process; GO:0008152,metabo…	PF00195.22:Chalcone and stilbene synthases, N-terminal domain	--	--	--
LOC21411756	804.01	581.065	636.261	311.934	447.051	456.93	920.332	1001.27	741.298	24485	17199	18031	10226	14270	14276	27720	27473	17577	-0.699631	9.38553e-05	0.000826731	false	0.536554	0.00132727	0.00724085	false	1.24414	5.57822e-11	2.4078e-09	up	NW_010358469.1	73533	75545	-	LOC21411756	--	K00660 chalcone synthase [EC:2.3.1.74] | (RefSeq) chalcone synthase 2 (A)	ko00941: Flavonoid biosynthesis; ko00960: Tropane, piperidine and pyridine alkaloid biosynthesis; ko01100: Metabolic pathways; ko01110: Biosynthesis of secondary metabolites; ko04712: Circadian rhythm - plant	chalcone synthase 2 [Morus notabilis]	CHS2_RUTGR RecName: Full=Chalcone synthase 2; EC=2.3.1.74; AltName: Full=Naringenin-chalcone synthase 2;	A0A1B2LQS3_9ROSA SubName: Full=Chalcone synthase 4 {ECO:0000313|EMBL:AOA48566.1};	--	GO:0102128,chalcone synthase activity; GO:0016210,naringenin-chalcone synthase activity; GO:0009813,flavonoid biosynthetic process; GO:0003674,molecular_function; GO:0003824,catalytic activity; GO:0016740,transferase activity; GO:0016746,acyltransferase activity; GO:0016747,acyltransferase activity, transferring groups other than amino-acyl groups; GO:0008150,biological_process; GO:0008152,metabo…	PF00195.22:Chalcone and stilbene synthases, N-terminal domain	--	--	--
LOC21411841	73.1712	75.5711	55.4236	31.9655	45.7777	33.5014	143.526	153.475	104.847	1833	1840	1292	862	1202	861	3556	3464	2045	-0.84034	9.15707e-06	0.000106902	false	1.11498	3.34718e-09	7.80527e-08	up	1.96346	7.92965e-21	1.57302e-18	up	NW_010364459.1	16369	17978	-	LOC21411841	--	K00660 chalcone synthase [EC:2.3.1.74] | (RefSeq) chalcone synthase 2 (A)	ko00941: Flavonoid biosynthesis; ko00960: Tropane, piperidine and pyridine alkaloid biosynthesis; ko01100: Metabolic pathways; ko01110: Biosynthesis of secondary metabolites; ko04712: Circadian rhythm - plant	chalcone synthase 2 [Morus notabilis]	CHS2_RUTGR RecName: Full=Chalcone synthase 2; EC=2.3.1.74; AltName: Full=Naringenin-chalcone synthase 2;	A0A1B2LQS5_9ROSA SubName: Full=Chalcone synthase 5 {ECO:0000313|EMBL:AOA48567.1};	--	GO:0102128,chalcone synthase activity; GO:0016210,naringenin-chalcone synthase activity; GO:0009813,flavonoid biosynthetic process; GO:0003674,molecular_function; GO:0003824,catalytic activity; GO:0016740,transferase activity; GO:0016746,acyltransferase activity; GO:0016747,acyltransferase activity, transferring groups other than amino-acyl groups; GO:0008150,biological_process; GO:0008152,metabo…	PF00195.22:Chalcone and stilbene synthases, N-terminal domain	--	--	--
LOC21412083	0	1.7096	0.4464	0.6432	1.5853	1.6197	10.5005	8.7603	7.1139	0	12	3	5	12	12	75	57	40	NA	NA	NA	NA	3.75223	5.89937e-09	1.30777e-07	up	2.90013	2.73198e-10	1.03333e-08	up	NW_010367018.1	762881	763421	+	LOC21412083	--	K13082 bifunctional dihydroflavonol 4-reductase/flavanone 4-reductase [EC:1.1.1.219 1.1.1.234] | (RefSeq) bifunctional dihydroflavonol 4-reductase/flavanone 4-reductase (A)	ko00941: Flavonoid biosynthesis; ko01100: Metabolic pathways; ko01110: Biosynthesis of secondary metabolites	dihydroflavonol 4-reductase [Morus notabilis]	DFRA_MALDO RecName: Full=Bifunctional dihydroflavonol 4-reductase/flavanone 4-reductase; AltName: Full=Dihydroflavonol 4-reductase; Short=DFR; EC=1.1.1.219 {ECO:0000269|PubMed:12667486}; AltName: Full=Dihydrokaempferol 4-reductase; AltName: Full=Flavanone 4-reductase; Short=FNR; EC=1.1.1.234 {ECO:0000269|PubMed:12667486};	A0A1D8KVU3_MORAL SubName: Full=Dihydroflavonol reductase 1 {ECO:0000313|EMBL:AOV62763.1};	Flavonol reductase/cinnamoyl-CoA reductase	GO:0045552,dihydrokaempferol 4-reductase activity; GO:0047890,flavanone 4-reductase activity; GO:0009813,flavonoid biosynthetic process; GO:0003674,molecular_function; GO:0003824,catalytic activity; GO:0016491,oxidoreductase activity; GO:0016614,oxidoreductase activity, acting on CH-OH group of donors; GO:0016616,oxidoreductase activity, acting on the CH-OH group of donors, NAD or NADP as accepto…	PF16363.8:GDP-mannose 4,6 dehydratase	--	--	--
LOC21412156	995.53	864.804	793.638	488.475	605.464	476.209	1066.51	1366.56	911.921	24652	20814	18288	13021	15715	12098	26120	30489	17582	-0.722567	9.88583e-07	1.46918e-05	false	0.471143	0.00567528	0.0240377	false	1.20134	1.55744e-10	6.16594e-09	up	NW_010357321.1	205032	206622	+	LOC21412156	--	K00660 chalcone synthase [EC:2.3.1.74] | (RefSeq) chalcone synthase 2 (A)	ko00941: Flavonoid biosynthesis; ko00960: Tropane, piperidine and pyridine alkaloid biosynthesis; ko01100: Metabolic pathways; ko01110: Biosynthesis of secondary metabolites; ko04712: Circadian rhythm - plant	chalcone synthase 2 [Morus notabilis]	CHS2_RUTGR RecName: Full=Chalcone synthase 2; EC=2.3.1.74; AltName: Full=Naringenin-chalcone synthase 2;	A0A1B2LQS4_9ROSA SubName: Full=Chalcone synthase 6 {ECO:0000313|EMBL:AOA48568.1};	--	GO:0102128,chalcone synthase activity; GO:0016210,naringenin-chalcone synthase activity; GO:0009813,flavonoid biosynthetic process; GO:0003674,molecular_function; GO:0003824,catalytic activity; GO:0016740,transferase activity; GO:0016746,acyltransferase activity; GO:0016747,acyltransferase activity, transferring groups other than amino-acyl groups; GO:0008150,biological_process; GO:0008152,metabo…	PF00195.22:Chalcone and stilbene synthases, N-terminal domain	--	--	--
LOC21412237	412.946	346.127	335.156	149.651	275.683	176.809	679.381	643.171	438.067	10538	8585	7959	4111	7374	4629	17147	14788	8704	-0.821125	0.000143671	0.00119235	false	0.827158	7.74251e-06	7.99904e-05	false	1.65629	5.36286e-11	2.34195e-09	up	NW_010360479.1	104766	106806	-	LOC21412237	--	K00660 chalcone synthase [EC:2.3.1.74] | (RefSeq) chalcone synthase 2 (A)	ko00941: Flavonoid biosynthesis; ko00960: Tropane, piperidine and pyridine alkaloid biosynthesis; ko01100: Metabolic pathways; ko01110: Biosynthesis of secondary metabolites; ko04712: Circadian rhythm - plant	chalcone synthase 2 [Morus notabilis]	CHS2_CITSI RecName: Full=Chalcone synthase 2; EC=2.3.1.74; AltName: Full=Naringenin-chalcone synthase 2;	A0A1B2LQT1_9ROSA SubName: Full=Stilbene synthase 5 {ECO:0000313|EMBL:AOA48575.1};	--	GO:0102128,chalcone synthase activity; GO:0016210,naringenin-chalcone synthase activity; GO:0009813,flavonoid biosynthetic process; GO:0003674,molecular_function; GO:0003824,catalytic activity; GO:0016740,transferase activity; GO:0016746,acyltransferase activity; GO:0016747,acyltransferase activity, transferring groups other than amino-acyl groups; GO:0008150,biological_process; GO:0008152,metabo…	PF00195.22:Chalcone and stilbene synthases, N-terminal domain	--	--	--
LOC21412323	235.061	247.406	262.154	151.436	159.073	160.914	363.476	386.108	230.291	6134	6275	6366	4254	4351	4308	9381	9078	4679	-0.628031	4.90421e-11	1.82713e-09	false	0.537444	0.00536273	0.0229042	false	1.17372	4.33751e-09	1.2941e-07	up	NW_010363199.1	221494	223511	-	LOC21412323	--	K00660 chalcone synthase [EC:2.3.1.74] | (RefSeq) chalcone synthase 2 (A)	ko00941: Flavonoid biosynthesis; ko00960: Tropane, piperidine and pyridine alkaloid biosynthesis; ko01100: Metabolic pathways; ko01110: Biosynthesis of secondary metabolites; ko04712: Circadian rhythm - plant	chalcone synthase 2 [Morus notabilis]	CHS3_RUTGR RecName: Full=Chalcone synthase 3; EC=2.3.1.74; AltName: Full=Naringenin-chalcone synthase 3;	A0A1B2LQT2_9ROSA SubName: Full=Stilbene synthase 6 {ECO:0000313|EMBL:AOA48576.1}; SubName: Full=Stilbene synthase 7 {ECO:0000313|EMBL:AOA48577.1};	--	GO:0102128,chalcone synthase activity; GO:0016210,naringenin-chalcone synthase activity; GO:0009813,flavonoid biosynthetic process; GO:0003674,molecular_function; GO:0003824,catalytic activity; GO:0016740,transferase activity; GO:0016746,acyltransferase activity; GO:0016747,acyltransferase activity, transferring groups other than amino-acyl groups; GO:0008150,biological_process; GO:0008152,metabo…	PF00195.22:Chalcone and stilbene synthases, N-terminal domain	--	--	--
LOC21412324	881.15	696.882	617.155	421.28	743.49	517.723	1691.33	1263.18	1002.86	22502	17297	14666	11581	19901	13564	42718	29064	19940	-0.344742	0.108938	0.248428	false	0.992044	1.9685e-06	2.39122e-05	false	1.34445	7.07037e-08	1.68595e-06	up	NW_010363199.1	236110	238096	-	LOC21412324	--	K00660 chalcone synthase [EC:2.3.1.74] | (RefSeq) chalcone synthase 2 (A)	ko00941: Flavonoid biosynthesis; ko00960: Tropane, piperidine and pyridine alkaloid biosynthesis; ko01100: Metabolic pathways; ko01110: Biosynthesis of secondary metabolites; ko04712: Circadian rhythm - plant	chalcone synthase 2 [Morus notabilis]	CHS3_RUTGR RecName: Full=Chalcone synthase 3; EC=2.3.1.74; AltName: Full=Naringenin-chalcone synthase 3;	A0A1B2LQT2_9ROSA SubName: Full=Stilbene synthase 6 {ECO:0000313|EMBL:AOA48576.1}; SubName: Full=Stilbene synthase 7 {ECO:0000313|EMBL:AOA48577.1};	--	GO:0102128,chalcone synthase activity; GO:0016210,naringenin-chalcone synthase activity; GO:0009813,flavonoid biosynthetic process; GO:0003674,molecular_function; GO:0003824,catalytic activity; GO:0016740,transferase activity; GO:0016746,acyltransferase activity; GO:0016747,acyltransferase activity, transferring groups other than amino-acyl groups; GO:0008150,biological_process; GO:0008152,metabo…	PF00195.22:Chalcone and stilbene synthases, N-terminal domain	--	--	--
LOC21412648	517.49	425.089	379.707	166.911	261.192	185.771	665.937	669.9	501.239	14464	11548	9876	5022	7652	5327	18409	16870	10908	-1.06931	2.98175e-08	6.32741e-07	down	0.613108	0.000309135	0.00206217	false	1.69005	5.90275e-16	5.91767e-14	up	NW_010364907.1	149840	151789	+	LOC21412648	--	K00660 chalcone synthase [EC:2.3.1.74] | (RefSeq) chalcone synthase 2 (A)	ko00941: Flavonoid biosynthesis; ko00960: Tropane, piperidine and pyridine alkaloid biosynthesis; ko01100: Metabolic pathways; ko01110: Biosynthesis of secondary metabolites; ko04712: Circadian rhythm - plant	chalcone synthase 2 [Morus notabilis]	CHS1_RUTGR RecName: Full=Chalcone synthase 1; EC=2.3.1.74; AltName: Full=Naringenin-chalcone synthase 1;	A0A1B2LQT6_9ROSA SubName: Full=Stilbene synthase 10 {ECO:0000313|EMBL:AOA48580.1};	--	GO:0102128,chalcone synthase activity; GO:0016210,naringenin-chalcone synthase activity; GO:0009813,flavonoid biosynthetic process; GO:0003674,molecular_function; GO:0003824,catalytic activity; GO:0016740,transferase activity; GO:0016746,acyltransferase activity; GO:0016747,acyltransferase activity, transferring groups other than amino-acyl groups; GO:0008150,biological_process; GO:0008152,metabo…	PF00195.22:Chalcone and stilbene synthases, N-terminal domain	--	--	--
LOC21412870	3.2752	1.7817	1.4968	0.2448	1.6521	0.844	2.9689	3.2173	1.9824	87	46	37	7	46	23	78	77	41	-1.21202	0.0351408	0.107459	false	0.459177	0.222752	0.396773	false	1.68025	0.00192838	0.0124986	up	NW_010360479.1	202	2102	-	LOC21412870	--	K00660 chalcone synthase [EC:2.3.1.74] | (RefSeq) chalcone synthase 2 (A)	ko00941: Flavonoid biosynthesis; ko00960: Tropane, piperidine and pyridine alkaloid biosynthesis; ko01100: Metabolic pathways; ko01110: Biosynthesis of secondary metabolites; ko04712: Circadian rhythm - plant	chalcone synthase 2 [Morus notabilis]	CHS1_RUTGR RecName: Full=Chalcone synthase 1; EC=2.3.1.74; AltName: Full=Naringenin-chalcone synthase 1;	A0A1B2LQT4_9ROSA SubName: Full=Stilbene synthase 2 {ECO:0000313|EMBL:AOA48572.1}; SubName: Full=Stilbene synthase 9 {ECO:0000313|EMBL:AOA48579.1};	--	GO:0102128,chalcone synthase activity; GO:0016210,naringenin-chalcone synthase activity; GO:0009813,flavonoid biosynthetic process; GO:0003674,molecular_function; GO:0003824,catalytic activity; GO:0016740,transferase activity; GO:0016746,acyltransferase activity; GO:0016747,acyltransferase activity, transferring groups other than amino-acyl groups; GO:0008150,biological_process; GO:0008152,metabo…	PF00195.22:Chalcone and stilbene synthases, N-terminal domain	--	--	--
LOC21412871	32.7874	27.8655	31.4995	12.0008	16.2531	13.2179	51.2543	46.9556	27.9445	868	717	776	342	451	359	1342	1120	576	-1.11688	8.62133e-12	3.57908e-10	down	0.597438	0.0070202	0.0286782	false	1.7216	3.01461e-12	1.66312e-10	up	NW_010360479.1	12594	14417	-	LOC21412871	--	K00660 chalcone synthase [EC:2.3.1.74] | (RefSeq) chalcone synthase 2 (A)	ko00941: Flavonoid biosynthesis; ko00960: Tropane, piperidine and pyridine alkaloid biosynthesis; ko01100: Metabolic pathways; ko01110: Biosynthesis of secondary metabolites; ko04712: Circadian rhythm - plant	chalcone synthase 2 [Morus notabilis]	CHS1_RUTGR RecName: Full=Chalcone synthase 1; EC=2.3.1.74; AltName: Full=Naringenin-chalcone synthase 1;	A0A1B2LQT5_9ROSA SubName: Full=Stilbene synthase 3 {ECO:0000313|EMBL:AOA48573.1};	--	GO:0102128,chalcone synthase activity; GO:0016210,naringenin-chalcone synthase activity; GO:0009813,flavonoid biosynthetic process; GO:0003674,molecular_function; GO:0003824,catalytic activity; GO:0016740,transferase activity; GO:0016746,acyltransferase activity; GO:0016747,acyltransferase activity, transferring groups other than amino-acyl groups; GO:0008150,biological_process; GO:0008152,metabo…	PF00195.22:Chalcone and stilbene synthases, N-terminal domain	--	--	--
LOC21412872	126.231	111.798	109.152	39.6224	51.6462	43.1689	126.988	177.558	120.456	4167	3587	3353	1408	1787	1462	4146	5281	3096	-1.33424	1.24195e-20	2.34592e-18	down	0.428161	0.0104634	0.0396767	false	1.77016	2.29572e-20	4.41322e-18	up	NW_010360479.1	44593	46792	-	LOC21412872	--	K00660 chalcone synthase [EC:2.3.1.74] | (RefSeq) chalcone synthase 2 isoform X1 (A)	ko00941: Flavonoid biosynthesis; ko00960: Tropane, piperidine and pyridine alkaloid biosynthesis; ko01100: Metabolic pathways; ko01110: Biosynthesis of secondary metabolites; ko04712: Circadian rhythm - plant	chalcone synthase 2 isoform X1 [Morus notabilis]	CHS2_CITSI RecName: Full=Chalcone synthase 2; EC=2.3.1.74; AltName: Full=Naringenin-chalcone synthase 2;	A0A1B2LQT7_9ROSA SubName: Full=Stilbene synthase 8 {ECO:0000313|EMBL:AOA48578.1};	--	GO:0102128,chalcone synthase activity; GO:0016210,naringenin-chalcone synthase activity; GO:0009813,flavonoid biosynthetic process; GO:0003674,molecular_function; GO:0003824,catalytic activity; GO:0016740,transferase activity; GO:0016746,acyltransferase activity; GO:0016747,acyltransferase activity, transferring groups other than amino-acyl groups; GO:0008150,biological_process; GO:0008152,metabo…	PF00195.22:Chalcone and stilbene synthases, N-terminal domain	--	--	--
LOC21412879	175.63	106.939	83.8922	36.3751	76.8343	53.3618	211.014	191.279	124.25	4270	2527	1898	952	1958	1331	5074	4190	2352	-1.0976	0.018286	0.0645978	false	0.664729	0.0125961	0.0458522	false	1.77046	2.05314e-10	7.9101e-09	up	NW_010363199.1	243541	245299	-	LOC21412879	--	K00660 chalcone synthase [EC:2.3.1.74] | (RefSeq) chalcone synthase 2 (A)	ko00941: Flavonoid biosynthesis; ko00960: Tropane, piperidine and pyridine alkaloid biosynthesis; ko01100: Metabolic pathways; ko01110: Biosynthesis of secondary metabolites; ko04712: Circadian rhythm - plant	chalcone synthase 2 [Morus notabilis]	CHS1_RUTGR RecName: Full=Chalcone synthase 1; EC=2.3.1.74; AltName: Full=Naringenin-chalcone synthase 1;	A0A1B2LQT7_9ROSA SubName: Full=Stilbene synthase 8 {ECO:0000313|EMBL:AOA48578.1};	--	GO:0102128,chalcone synthase activity; GO:0016210,naringenin-chalcone synthase activity; GO:0009813,flavonoid biosynthetic process; GO:0003674,molecular_function; GO:0003824,catalytic activity; GO:0016740,transferase activity; GO:0016746,acyltransferase activity; GO:0016747,acyltransferase activity, transferring groups other than amino-acyl groups; GO:0008150,biological_process; GO:0008152,metabo…	PF00195.22:Chalcone and stilbene synthases, N-terminal domain	--	--	--
LOC21412880	49.1705	39.3178	48.4998	14.4153	25.9706	16.9478	79.7343	66.8169	51.3384	1315	1022	1207	415	728	465	2109	1610	1069	-1.21607	3.44057e-08	7.1811e-07	down	0.673242	0.000317804	0.00211328	false	1.89647	5.48088e-14	3.94602e-12	up	NW_010363199.1	259129	260974	-	LOC21412880	--	K00660 chalcone synthase [EC:2.3.1.74] | (RefSeq) chalcone synthase 2 (A)	ko00941: Flavonoid biosynthesis; ko00960: Tropane, piperidine and pyridine alkaloid biosynthesis; ko01100: Metabolic pathways; ko01110: Biosynthesis of secondary metabolites; ko04712: Circadian rhythm - plant	chalcone synthase 2 [Morus notabilis]	CHS1_RUTGR RecName: Full=Chalcone synthase 1; EC=2.3.1.74; AltName: Full=Naringenin-chalcone synthase 1;	A0A1B2LQT4_9ROSA SubName: Full=Stilbene synthase 2 {ECO:0000313|EMBL:AOA48572.1}; SubName: Full=Stilbene synthase 9 {ECO:0000313|EMBL:AOA48579.1};	--	GO:0102128,chalcone synthase activity; GO:0016210,naringenin-chalcone synthase activity; GO:0009813,flavonoid biosynthetic process; GO:0003674,molecular_function; GO:0003824,catalytic activity; GO:0016740,transferase activity; GO:0016746,acyltransferase activity; GO:0016747,acyltransferase activity, transferring groups other than amino-acyl groups; GO:0008150,biological_process; GO:0008152,metabo…	PF00195.22:Chalcone and stilbene synthases, N-terminal domain	--	--	--
novel.1565	15.4835	8.423	13.9613	5.6212	6.2824	3.296	14.5756	15.8024	13.029	87	46	73	34	37	19	81	80	57	-1.2793	0.000795836	0.00513231	down	0.337231	0.268901	0.452123	false	1.62205	2.50303e-06	4.06214e-05	up	NW_010363630.1	1	866	-	--	--	K00660 chalcone synthase [EC:2.3.1.74] | (RefSeq) chalcone synthase 2 (A)	ko00941: Flavonoid biosynthesis; ko00960: Tropane, piperidine and pyridine alkaloid biosynthesis; ko01100: Metabolic pathways; ko01110: Biosynthesis of secondary metabolites; ko04712: Circadian rhythm - plant	chalcone synthase 2 [Morus notabilis]	CHSL1_CANSA RecName: Full=Chalcone synthase-like protein 1; EC=2.3.1.-;	A0A1B2LQT1_9ROSA SubName: Full=Stilbene synthase 5 {ECO:0000313|EMBL:AOA48575.1};	--	GO:0005737,cytoplasm; GO:0016747,acyltransferase activity, transferring groups other than amino-acyl groups; GO:0009058,biosynthetic process; GO:0003674,molecular_function; GO:0003824,catalytic activity; GO:0016740,transferase activity; GO:0016746,acyltransferase activity; GO:0008150,biological_process; GO:0008152,metabolic process; GO:0005575,cellular_component; GO:0005622,intracellular anatomic…	PF00195.22:Chalcone and stilbene synthases, N-terminal domain	--	--	--
novel.2666	33.5745	27.2364	34.9234	17.394	27.1038	18.4607	57.8838	61.8681	47.8209	156	123	151	87	132	88	266	259	173	-0.567031	0.025373	0.0834086	false	0.948493	2.79195e-06	3.26737e-05	false	1.52221	8.93554e-10	3.0913e-08	up	NW_010379021.1	47	304	.	--	--	K00660 chalcone synthase [EC:2.3.1.74] | (RefSeq) chalcone synthase 2 (A)	ko00941: Flavonoid biosynthesis; ko00960: Tropane, piperidine and pyridine alkaloid biosynthesis; ko01100: Metabolic pathways; ko01110: Biosynthesis of secondary metabolites; ko04712: Circadian rhythm - plant	chalcone synthase 2 [Morus notabilis]	CHSY_ARATH RecName: Full=Chalcone synthase; EC=2.3.1.74; AltName: Full=Naringenin-chalcone synthase; AltName: Full=Protein TRANSPARENT TESTA 4;	A0A1B2LQT1_9ROSA SubName: Full=Stilbene synthase 5 {ECO:0000313|EMBL:AOA48575.1};	--	GO:0005783,endoplasmic reticulum; GO:0005634,nucleus; GO:0009705,plant-type vacuole membrane; GO:0016747,acyltransferase activity, transferring groups other than amino-acyl groups; GO:0102128,chalcone synthase activity; GO:0016210,naringenin-chalcone synthase activity; GO:0009926,auxin polar transport; GO:0009813,flavonoid biosynthetic process; GO:0030639,polyketide biosynthetic process; GO:00315…	PF00195.22:Chalcone and stilbene synthases, N-terminal domain	--	--	--
novel.320	2.2575	1.6109	2.5042	0.7441	0.66	1.2067	0.8467	1.1316	0.4677	62	43	64	22	19	34	23	28	10	-1.26145	0.000815218	0.00523586	down	-1.22769	0.00354018	0.016361	down	0.0402373	0.936886	0.970886	false	NW_010358037.1	650899	652423	.	--	--	K13065 shikimate O-hydroxycinnamoyltransferase [EC:2.3.1.133] | (RefSeq) shikimate O-hydroxycinnamoyltransferase (A)	ko00940: Phenylpropanoid biosynthesis; ko00941: Flavonoid biosynthesis; ko00945: Stilbenoid, diarylheptanoid and gingerol biosynthesis; ko01100: Metabolic pathways; ko01110: Biosynthesis of secondary metabolites	Anthocyanin 5-aromatic acyltransferase [Morus notabilis]	5MAT_ARATH RecName: Full=Malonyl-CoA:anthocyanidin 5-O-glucoside-6''-O-malonyltransferase; EC=2.3.1.-; AltName: Full=Anthocyanin 5-aromatic acyltransferase-like protein; Short=At5MAT;	W9R4T0_9ROSA SubName: Full=Anthocyanin 5-aromatic acyltransferase {ECO:0000313|EMBL:EXB38118.1};	--	GO:0050736,O-malonyltransferase activity; GO:0009718,anthocyanin-containing compound biosynthetic process; GO:0003674,molecular_function; GO:0003824,catalytic activity; GO:0008374,O-acyltransferase activity; GO:0016420,malonyltransferase activity; GO:0016740,transferase activity; GO:0016746,acyltransferase activity; GO:0016747,acyltransferase activity, transferring groups other than amino-acyl gr…	PF02458.18:Transferase family	--	--	--
novel.470	87.5763	65.853	79.1934	26.6566	45.5982	33.8726	102.301	131.014	73.4706	940	687	791	308	513	373	1086	1267	614	-1.094	2.72123e-07	4.67709e-06	down	0.540373	0.0118285	0.0436768	false	1.64225	2.53547e-10	9.66848e-09	up	NW_010358750.1	30388	30983	.	--	--	K00660 chalcone synthase [EC:2.3.1.74] | (RefSeq) chalcone synthase 2 (A)	ko00941: Flavonoid biosynthesis; ko00960: Tropane, piperidine and pyridine alkaloid biosynthesis; ko01100: Metabolic pathways; ko01110: Biosynthesis of secondary metabolites; ko04712: Circadian rhythm - plant	chalcone synthase 2 [Morus notabilis]	CHSY_MATIN RecName: Full=Chalcone synthase; EC=2.3.1.74; AltName: Full=Naringenin-chalcone synthase;	A0A1B2LQT1_9ROSA SubName: Full=Stilbene synthase 5 {ECO:0000313|EMBL:AOA48575.1};	--	GO:0102128,chalcone synthase activity; GO:0016210,naringenin-chalcone synthase activity; GO:0009813,flavonoid biosynthetic process; GO:0003674,molecular_function; GO:0003824,catalytic activity; GO:0016740,transferase activity; GO:0016746,acyltransferase activity; GO:0016747,acyltransferase activity, transferring groups other than amino-acyl groups; GO:0008150,biological_process; GO:0008152,metabo…	PF00195.22:Chalcone and stilbene synthases, N-terminal domain	--	--	--
LOC112090403	0.9812	0.9178	2.3005	0.1243	0.6808	0.3913	0.2706	0.8415	0.3437	22	20	48	3	16	9	6	17	6	-1.76499	0.00687746	0.0299604	down	-1.38647	0.0282128	0.0868672	false	NA	NA	NA	NA	NW_010358172.1	538150	539394	+	LOC112090403	--	K22395 cinnamyl-alcohol dehydrogenase [EC:1.1.1.195] | (RefSeq) berberine bridge enzyme-like 13 (A)	ko00940: Phenylpropanoid biosynthesis; ko01100: Metabolic pathways; ko01110: Biosynthesis of secondary metabolites	cannabidiolic acid synthase-like [Morus notabilis]	CBDAS_CANSA RecName: Full=Cannabidiolic acid synthase {ECO:0000303|PubMed:8663284}; Short=CBDA synthase {ECO:0000303|PubMed:8663284}; EC=1.21.3.8 {ECO:0000269|PubMed:17544411, ECO:0000269|PubMed:8663284}; Flags: Precursor;	A0A6C0TJ96_MORAL SubName: Full=DA protein {ECO:0000313|EMBL:QIB03073.1};	--	GO:0048046,apoplast; GO:0102779,cannabidiolate synthase activity; GO:0071949,FAD binding; GO:1901696,cannabinoid biosynthetic process; GO:0016114,terpenoid biosynthetic process; GO:0003674,molecular_function; GO:0003824,catalytic activity; GO:0016491,oxidoreductase activity; GO:0046992,oxidoreductase activity, acting on X-H and Y-H to form an X-Y bond; GO:0046993,oxidoreductase activity, acting o…	PF01565.26:FAD binding domain	--	--	--
LOC112090404	15.492	13.8814	24.1887	4.0623	2.749	5.6503	3.359	5.6437	6.6179	457	398	664	129	85	171	98	150	152	-2.07898	1.06192e-14	7.2905e-13	down	-1.65137	1.082e-09	2.77713e-08	down	0.43503	0.16387	0.356805	false	NW_010358172.1	553920	555557	+	LOC112090404	--	K22395 cinnamyl-alcohol dehydrogenase [EC:1.1.1.195] | (RefSeq) berberine bridge enzyme-like 15 (A)	ko00940: Phenylpropanoid biosynthesis; ko01100: Metabolic pathways; ko01110: Biosynthesis of secondary metabolites	cannabidiolic acid synthase-like [Morus notabilis]	CBDAS_CANSA RecName: Full=Cannabidiolic acid synthase {ECO:0000303|PubMed:8663284}; Short=CBDA synthase {ECO:0000303|PubMed:8663284}; EC=1.21.3.8 {ECO:0000269|PubMed:17544411, ECO:0000269|PubMed:8663284}; Flags: Precursor;	A0A6C0TJ96_MORAL SubName: Full=DA protein {ECO:0000313|EMBL:QIB03073.1};	--	GO:0048046,apoplast; GO:0102779,cannabidiolate synthase activity; GO:0071949,FAD binding; GO:1901696,cannabinoid biosynthetic process; GO:0016114,terpenoid biosynthetic process; GO:0003674,molecular_function; GO:0003824,catalytic activity; GO:0016491,oxidoreductase activity; GO:0046992,oxidoreductase activity, acting on X-H and Y-H to form an X-Y bond; GO:0046993,oxidoreductase activity, acting o…	PF01565.26:FAD binding domain	--	--	--
LOC112090521	3.2581	3.0312	3.3895	1.3201	1.2235	1.5541	2.2429	1.6542	1.4246	94	85	91	41	37	46	64	43	32	-1.21147	6.09698e-06	7.39665e-05	down	-0.71408	0.0150184	0.052829	false	0.50317	0.145759	0.330292	false	NW_010358461.1	106008	117839	-	LOC112090521	--	K22395 cinnamyl-alcohol dehydrogenase [EC:1.1.1.195] | (RefSeq) berberine bridge enzyme-like 13 (A)	ko00940: Phenylpropanoid biosynthesis; ko01100: Metabolic pathways; ko01110: Biosynthesis of secondary metabolites	cannabidiolic acid synthase-like [Morus notabilis]	CBDAS_CANSA RecName: Full=Cannabidiolic acid synthase {ECO:0000303|PubMed:8663284}; Short=CBDA synthase {ECO:0000303|PubMed:8663284}; EC=1.21.3.8 {ECO:0000269|PubMed:17544411, ECO:0000269|PubMed:8663284}; Flags: Precursor;	A0A6C0TJ96_MORAL SubName: Full=DA protein {ECO:0000313|EMBL:QIB03073.1};	--	GO:0048046,apoplast; GO:0102779,cannabidiolate synthase activity; GO:0071949,FAD binding; GO:1901696,cannabinoid biosynthetic process; GO:0016114,terpenoid biosynthetic process; GO:0003674,molecular_function; GO:0003824,catalytic activity; GO:0016491,oxidoreductase activity; GO:0046992,oxidoreductase activity, acting on X-H and Y-H to form an X-Y bond; GO:0046993,oxidoreductase activity, acting o…	PF01565.26:FAD binding domain	--	--	--
LOC112090522	16.9262	11.0671	13.6419	4.321	3.7598	4.5339	5.7482	4.8041	4.1902	524	333	393	144	122	144	176	134	101	-1.69428	1.03638e-17	1.21591e-15	down	-1.35433	6.77276e-10	1.82006e-08	down	0.346355	0.118816	0.28699	false	NW_010358461.1	129537	131843	-	LOC112090522	--	K22395 cinnamyl-alcohol dehydrogenase [EC:1.1.1.195] | (RefSeq) berberine bridge enzyme-like 13 (A)	ko00940: Phenylpropanoid biosynthesis; ko01100: Metabolic pathways; ko01110: Biosynthesis of secondary metabolites	cannabidiolic acid synthase-like [Morus notabilis]	CBDAS_CANSA RecName: Full=Cannabidiolic acid synthase {ECO:0000303|PubMed:8663284}; Short=CBDA synthase {ECO:0000303|PubMed:8663284}; EC=1.21.3.8 {ECO:0000269|PubMed:17544411, ECO:0000269|PubMed:8663284}; Flags: Precursor;	A0A6C0TJ96_MORAL SubName: Full=DA protein {ECO:0000313|EMBL:QIB03073.1};	--	GO:0048046,apoplast; GO:0102779,cannabidiolate synthase activity; GO:0071949,FAD binding; GO:1901696,cannabinoid biosynthetic process; GO:0016114,terpenoid biosynthetic process; GO:0003674,molecular_function; GO:0003824,catalytic activity; GO:0016491,oxidoreductase activity; GO:0046992,oxidoreductase activity, acting on X-H and Y-H to form an X-Y bond; GO:0046993,oxidoreductase activity, acting o…	PF01565.26:FAD binding domain	--	--	--
LOC112090781	7.715	7.0122	9.1086	1.1891	1.7824	1.9896	0.9794	2.8031	1.8662	223	197	245	37	54	59	28	73	42	-2.23358	1.44501e-19	2.31311e-17	down	-1.94928	1.25305e-09	3.16874e-08	down	0.292392	0.488428	0.695508	false	NW_010359242.1	184544	191188	+	LOC112090781	--	K22395 cinnamyl-alcohol dehydrogenase [EC:1.1.1.195] | (RefSeq) berberine bridge enzyme-like 13 (A)	ko00940: Phenylpropanoid biosynthesis; ko01100: Metabolic pathways; ko01110: Biosynthesis of secondary metabolites	tetrahydrocannabinolic acid synthase-like, partial [Morus notabilis]	THCAS_CANSA RecName: Full=Tetrahydrocannabinolic acid synthase {ECO:0000303|Ref.4}; Short=THCA synthase {ECO:0000303|Ref.4}; EC=1.21.3.7 {ECO:0000269|PubMed:15190053, ECO:0000269|PubMed:17669365, ECO:0000269|Ref.4}; AltName: Full=Delta(1)-tetrahydrocannabinolic acid synthase {ECO:0000303|PubMed:15190053}; Flags: Precursor;	A0A6C0TIW9_MORAL SubName: Full=MO protein {ECO:0000313|EMBL:QIB03072.1};	--	GO:0048046,apoplast; GO:0102778,delta9-tetrahydrocannabinolate synthase activity; GO:0071949,FAD binding; GO:1901696,cannabinoid biosynthetic process; GO:0016114,terpenoid biosynthetic process; GO:0003674,molecular_function; GO:0003824,catalytic activity; GO:0016491,oxidoreductase activity; GO:0046992,oxidoreductase activity, acting on X-H and Y-H to form an X-Y bond; GO:0046993,oxidoreductase ac…	PF01565.26:FAD binding domain	--	--	--
LOC112091069	5.4949	5.2369	6.0914	2.3105	2.4832	2.2551	8.5384	7.5111	6.0916	95	88	98	43	45	40	146	117	82	-1.22264	3.57157e-06	4.64624e-05	down	0.54058	0.0255118	0.0803203	false	1.76963	1.8997e-10	7.37994e-09	up	NW_010359918.1	2138	3194	-	LOC112091069	--	K22395 cinnamyl-alcohol dehydrogenase [EC:1.1.1.195] | (RefSeq) berberine bridge enzyme-like 15 (A)	ko00940: Phenylpropanoid biosynthesis; ko01100: Metabolic pathways; ko01110: Biosynthesis of secondary metabolites	tetrahydrocannabinolic acid synthase-like [Morus notabilis]	THCAS_CANSA RecName: Full=Tetrahydrocannabinolic acid synthase {ECO:0000303|Ref.4}; Short=THCA synthase {ECO:0000303|Ref.4}; EC=1.21.3.7 {ECO:0000269|PubMed:15190053, ECO:0000269|PubMed:17669365, ECO:0000269|Ref.4}; AltName: Full=Delta(1)-tetrahydrocannabinolic acid synthase {ECO:0000303|PubMed:15190053}; Flags: Precursor;	W9RGG0_9ROSA SubName: Full=Flavonoid 3'-monooxygenase {ECO:0000313|EMBL:EXB54433.1};	--	GO:0048046,apoplast; GO:0102778,delta9-tetrahydrocannabinolate synthase activity; GO:0071949,FAD binding; GO:1901696,cannabinoid biosynthetic process; GO:0016114,terpenoid biosynthetic process; GO:0003674,molecular_function; GO:0003824,catalytic activity; GO:0016491,oxidoreductase activity; GO:0046992,oxidoreductase activity, acting on X-H and Y-H to form an X-Y bond; GO:0046993,oxidoreductase ac…	PF01565.26:FAD binding domain	--	--	--
LOC112091112	11.1993	9.6252	14.4852	9.1889	6.9738	9.8377	22.6809	20.8408	18.346	334	279	402	295	218	301	669	560	426	-0.413517	0.0359081	0.109222	false	0.950325	3.98416e-07	5.77718e-06	false	1.37056	1.89229e-14	1.50151e-12	up	NW_010359946.1	644725	646380	-	LOC112091112	--	K22395 cinnamyl-alcohol dehydrogenase [EC:1.1.1.195] | (RefSeq) berberine bridge enzyme-like 13 (A)	ko00940: Phenylpropanoid biosynthesis; ko01100: Metabolic pathways; ko01110: Biosynthesis of secondary metabolites	cannabidiolic acid synthase-like [Morus notabilis]	CBDAS_CANSA RecName: Full=Cannabidiolic acid synthase {ECO:0000303|PubMed:8663284}; Short=CBDA synthase {ECO:0000303|PubMed:8663284}; EC=1.21.3.8 {ECO:0000269|PubMed:17544411, ECO:0000269|PubMed:8663284}; Flags: Precursor;	A0A6C0TIW9_MORAL SubName: Full=MO protein {ECO:0000313|EMBL:QIB03072.1};	--	GO:0048046,apoplast; GO:0102779,cannabidiolate synthase activity; GO:0071949,FAD binding; GO:1901696,cannabinoid biosynthetic process; GO:0016114,terpenoid biosynthetic process; GO:0003674,molecular_function; GO:0003824,catalytic activity; GO:0016491,oxidoreductase activity; GO:0046992,oxidoreductase activity, acting on X-H and Y-H to form an X-Y bond; GO:0046993,oxidoreductase activity, acting o…	PF01565.26:FAD binding domain	--	--	--
LOC112091114	30.5801	31.4311	24.6132	16.5616	16.9499	14.9036	63.9666	52.9036	57.761	988	987	740	576	574	494	2044	1540	1453	-0.808326	4.65589e-08	9.53852e-07	false	1.14665	2.09184e-14	1.39444e-12	up	1.96158	1.05412e-42	3.27603e-39	up	NW_010359946.1	684831	686751	-	LOC112091114	--	K22395 cinnamyl-alcohol dehydrogenase [EC:1.1.1.195] | (RefSeq) berberine bridge enzyme-like 13 (A)	ko00940: Phenylpropanoid biosynthesis; ko01100: Metabolic pathways; ko01110: Biosynthesis of secondary metabolites	cannabidiolic acid synthase-like [Morus notabilis]	CBDAS_CANSA RecName: Full=Cannabidiolic acid synthase {ECO:0000303|PubMed:8663284}; Short=CBDA synthase {ECO:0000303|PubMed:8663284}; EC=1.21.3.8 {ECO:0000269|PubMed:17544411, ECO:0000269|PubMed:8663284}; Flags: Precursor;	A0A6C0TIW9_MORAL SubName: Full=MO protein {ECO:0000313|EMBL:QIB03072.1};	--	GO:0048046,apoplast; GO:0102779,cannabidiolate synthase activity; GO:0071949,FAD binding; GO:1901696,cannabinoid biosynthetic process; GO:0016114,terpenoid biosynthetic process; GO:0003674,molecular_function; GO:0003824,catalytic activity; GO:0016491,oxidoreductase activity; GO:0046992,oxidoreductase activity, acting on X-H and Y-H to form an X-Y bond; GO:0046993,oxidoreductase activity, acting o…	PF01565.26:FAD binding domain	--	--	--
LOC112091115	9.7016	7.4462	7.8443	5.506	10.9225	5.8076	34.2219	23.7515	14.4637	311	232	234	190	367	191	1085	686	361	-0.126217	0.650947	0.792609	false	1.68263	1.7894e-09	4.41267e-08	up	1.81518	0.000445032	0.00369974	up	NW_010359946.1	627627	629406	-	LOC112091115	--	K22395 cinnamyl-alcohol dehydrogenase [EC:1.1.1.195] | (RefSeq) berberine bridge enzyme-like 13 (A)	ko00940: Phenylpropanoid biosynthesis; ko01100: Metabolic pathways; ko01110: Biosynthesis of secondary metabolites	cannabidiolic acid synthase-like [Morus notabilis]	CBDAS_CANSA RecName: Full=Cannabidiolic acid synthase {ECO:0000303|PubMed:8663284}; Short=CBDA synthase {ECO:0000303|PubMed:8663284}; EC=1.21.3.8 {ECO:0000269|PubMed:17544411, ECO:0000269|PubMed:8663284}; Flags: Precursor;	A0A6C0TIW9_MORAL SubName: Full=MO protein {ECO:0000313|EMBL:QIB03072.1};	--	GO:0048046,apoplast; GO:0102779,cannabidiolate synthase activity; GO:0071949,FAD binding; GO:1901696,cannabinoid biosynthetic process; GO:0016114,terpenoid biosynthetic process; GO:0003674,molecular_function; GO:0003824,catalytic activity; GO:0016491,oxidoreductase activity; GO:0046992,oxidoreductase activity, acting on X-H and Y-H to form an X-Y bond; GO:0046993,oxidoreductase activity, acting o…	PF01565.26:FAD binding domain	--	--	--
LOC112091116	12.4735	10.7636	9.812	6.2106	11.546	8.4474	30.1056	26.7266	19.9162	403	338	295	216	391	280	962	778	501	-0.297096	0.211367	0.394205	false	1.3565	5.28801e-12	2.28803e-10	up	1.66129	8.37269e-11	3.49274e-09	up	NW_010359946.1	598835	600628	-	LOC112091116	--	K22395 cinnamyl-alcohol dehydrogenase [EC:1.1.1.195] | (RefSeq) berberine bridge enzyme-like 15 (A)	ko00940: Phenylpropanoid biosynthesis; ko01100: Metabolic pathways; ko01110: Biosynthesis of secondary metabolites	cannabidiolic acid synthase-like [Morus notabilis]	CBDAS_CANSA RecName: Full=Cannabidiolic acid synthase {ECO:0000303|PubMed:8663284}; Short=CBDA synthase {ECO:0000303|PubMed:8663284}; EC=1.21.3.8 {ECO:0000269|PubMed:17544411, ECO:0000269|PubMed:8663284}; Flags: Precursor;	A0A6C0TIW9_MORAL SubName: Full=MO protein {ECO:0000313|EMBL:QIB03072.1};	--	GO:0048046,apoplast; GO:0102779,cannabidiolate synthase activity; GO:0071949,FAD binding; GO:1901696,cannabinoid biosynthetic process; GO:0016114,terpenoid biosynthetic process; GO:0003674,molecular_function; GO:0003824,catalytic activity; GO:0016491,oxidoreductase activity; GO:0046992,oxidoreductase activity, acting on X-H and Y-H to form an X-Y bond; GO:0046993,oxidoreductase activity, acting o…	PF01565.26:FAD binding domain	--	--	--
LOC112091172	5.6831	0.9586	2.2026	1.1251	0.7111	0.9081	0.7536	0.6204	1.4359	61	10	22	13	8	10	8	6	12	-1.66279	0.0122455	0.0471476	down	-1.53778	0.0296267	0.0902483	false	NA	NA	NA	NA	NW_010357057.1	584	1483	+	LOC112091172	--	K09753 cinnamoyl-CoA reductase [EC:1.2.1.44] | (RefSeq) cinnamoyl-CoA reductase 1 (A)	ko00940: Phenylpropanoid biosynthesis; ko01100: Metabolic pathways; ko01110: Biosynthesis of secondary metabolites	cinnamoyl-CoA reductase 1-like, partial [Morus notabilis] CCR	CCR1_PETHY RecName: Full=Cinnamoyl-CoA reductase 1 {ECO:0000303|PubMed:24985707, ECO:0000303|PubMed:25217505}; Short=PhCCR1 {ECO:0000303|PubMed:24985707, ECO:0000303|PubMed:25217505}; EC=1.2.1.44 {ECO:0000250|UniProtKB:Q9S9N9}; AltName: Full=Coniferylaldehyde synthase {ECO:0000305}; EC=1.2.1.- {ECO:0000269|PubMed:24985707, ECO:0000269|PubMed:25217505};	W9QWW6_9ROSA SubName: Full=Uncharacterized protein {ECO:0000313|EMBL:EXB56706.1};	Flavonol reductase/cinnamoyl-CoA reductase	GO:0005737,cytoplasm; GO:0016621,cinnamoyl-CoA reductase activity; GO:0000166,nucleotide binding; GO:0007623,circadian rhythm; GO:0010597,green leaf volatile biosynthetic process; GO:0009809,lignin biosynthetic process; GO:0009699,phenylpropanoid biosynthetic process; GO:0003674,molecular_function; GO:0003824,catalytic activity; GO:0016491,oxidoreductase activity; GO:0016620,oxidoreductase activi…	--	--	--	--
LOC112091195	6.6296	6.0246	7.6667	9.3161	9.8246	5.1827	31.0998	26.7434	16.5109	197	174	212	298	306	158	914	716	382	0.297123	0.245495	0.43589	false	2.01718	7.87348e-17	8.21323e-15	up	1.72603	4.57683e-09	1.35898e-07	up	NW_010360145.1	572453	574102	-	LOC112091195	--	K22395 cinnamyl-alcohol dehydrogenase [EC:1.1.1.195] | (RefSeq) berberine bridge enzyme-like 13 (A)	ko00940: Phenylpropanoid biosynthesis; ko01100: Metabolic pathways; ko01110: Biosynthesis of secondary metabolites	cannabidiolic acid synthase-like [Morus notabilis]	CBDAS_CANSA RecName: Full=Cannabidiolic acid synthase {ECO:0000303|PubMed:8663284}; Short=CBDA synthase {ECO:0000303|PubMed:8663284}; EC=1.21.3.8 {ECO:0000269|PubMed:17544411, ECO:0000269|PubMed:8663284}; Flags: Precursor;	A0A6C0TIW9_MORAL SubName: Full=MO protein {ECO:0000313|EMBL:QIB03072.1};	--	GO:0048046,apoplast; GO:0102779,cannabidiolate synthase activity; GO:0071949,FAD binding; GO:1901696,cannabinoid biosynthetic process; GO:0016114,terpenoid biosynthetic process; GO:0003674,molecular_function; GO:0003824,catalytic activity; GO:0016491,oxidoreductase activity; GO:0046992,oxidoreductase activity, acting on X-H and Y-H to form an X-Y bond; GO:0046993,oxidoreductase activity, acting o…	PF01565.26:FAD binding domain	--	--	--
LOC112091796	6.3395	8.2114	7.4208	26.1329	17.9826	18.4826	8.9279	11.6222	12.2133	112	141	122	497	333	335	156	185	168	1.53867	5.54296e-14	3.29248e-12	up	0.705537	0.0010251	0.00579168	false	-0.826909	8.44239e-05	0.000886903	false	NW_010361284.1	33599	36135	+	LOC112091796	--	K09753 cinnamoyl-CoA reductase [EC:1.2.1.44] | (RefSeq) cinnamoyl-CoA reductase 1 (A)	ko00940: Phenylpropanoid biosynthesis; ko01100: Metabolic pathways; ko01110: Biosynthesis of secondary metabolites	tetraketide alpha-pyrone reductase 1-like [Morus notabilis]	PAR1_ROSHC RecName: Full=Phenylacetaldehyde reductase {ECO:0000303|PubMed:20650544}; EC=1.1.1.- {ECO:0000269|PubMed:20650544}; AltName: Full=2-phenylethanol synthase {ECO:0000305};	A0A2P5C8Y2_TREOI RecName: Full=Epimerase domain-containing protein {ECO:0000259|Pfam:PF01370}; Flags: Fragment;	Flavonol reductase/cinnamoyl-CoA reductase	GO:0016491,oxidoreductase activity; GO:0003674,molecular_function; GO:0003824,catalytic activity	PF01370.24:NAD dependent epimerase/dehydratase family	--	--	--
LOC112091843	1.789	2.0176	1.8485	0.7351	1.1816	1.4755	0.5566	1.0692	0.486	52	57	50	23	36	44	16	28	11	-0.708474	0.0457629	0.131231	false	-1.27937	0.00213917	0.0107368	down	-0.563117	0.25747	0.476216	false	NW_010361417.1	26685	28298	+	LOC112091843	--	K22395 cinnamyl-alcohol dehydrogenase [EC:1.1.1.195] | (RefSeq) berberine bridge enzyme-like 15 (A)	ko00940: Phenylpropanoid biosynthesis; ko01100: Metabolic pathways; ko01110: Biosynthesis of secondary metabolites	cannabidiolic acid synthase-like [Morus notabilis]	CASL1_CANSA RecName: Full=Cannabidiolic acid synthase-like 1; Flags: Precursor;	A0A6C0TIW9_MORAL SubName: Full=MO protein {ECO:0000313|EMBL:QIB03072.1};	--	GO:0005576,extracellular region; GO:0071949,FAD binding; GO:0016491,oxidoreductase activity; GO:0000166,nucleotide binding; GO:0003674,molecular_function; GO:0005488,binding; GO:0036094,small molecule binding; GO:0043167,ion binding; GO:0043168,anion binding; GO:0050660,flavin adenine dinucleotide binding; GO:0097159,organic cyclic compound binding; GO:1901265,nucleoside phosphate binding; GO:190…	PF01565.26:FAD binding domain	--	--	--
LOC112091995	17.1363	16.4651	17.7318	11.2973	15.6633	17.242	54.9971	75.9552	51.1535	620	579	597	440	594	640	1968	2476	1441	-0.183564	0.292482	0.488868	false	1.96393	1.22839e-30	9.65564e-28	up	2.15604	1.05315e-24	3.44528e-22	up	NW_010361626.1	672104	674112	+	LOC112091995	--	K22395 cinnamyl-alcohol dehydrogenase [EC:1.1.1.195] | (RefSeq) berberine bridge enzyme-like 15 (A)	ko00940: Phenylpropanoid biosynthesis; ko01100: Metabolic pathways; ko01110: Biosynthesis of secondary metabolites	berberine bridge enzyme-like 8 [Morus notabilis]	BBE8_ARATH RecName: Full=Berberine bridge enzyme-like 8 {ECO:0000303|PubMed:26037923}; Short=AtBBE-like 8 {ECO:0000303|PubMed:26037923}; EC=1.1.1.- {ECO:0000250|UniProtKB:O64743}; Flags: Precursor;	A0A2P5AQK5_PARAD SubName: Full=Xanthine dehydrogenase C subunit {ECO:0000313|EMBL:PON38829.1};	--	GO:0005576,extracellular region; GO:0009505,plant-type cell wall; GO:0071949,FAD binding; GO:0016491,oxidoreductase activity; GO:0000166,nucleotide binding; GO:0003674,molecular_function; GO:0005488,binding; GO:0036094,small molecule binding; GO:0043167,ion binding; GO:0043168,anion binding; GO:0050660,flavin adenine dinucleotide binding; GO:0097159,organic cyclic compound binding; GO:1901265,nuc…	PF01565.26:FAD binding domain	--	--	--
LOC112092006	2.431	1.0676	1.7203	0.6885	0.6788	1.1848	0.1798	0.7568	0.495	82	35	54	25	24	41	6	23	13	-1.00736	0.0144344	0.0536188	false	-1.74339	0.000938357	0.00537731	down	-0.728364	0.202287	0.409468	false	NW_010361626.1	653091	654963	-	LOC112092006	--	K22395 cinnamyl-alcohol dehydrogenase [EC:1.1.1.195] | (RefSeq) berberine bridge enzyme-like 13 (A)	ko00940: Phenylpropanoid biosynthesis; ko01100: Metabolic pathways; ko01110: Biosynthesis of secondary metabolites	berberine bridge enzyme-like 8 [Morus notabilis]	BBE8_ARATH RecName: Full=Berberine bridge enzyme-like 8 {ECO:0000303|PubMed:26037923}; Short=AtBBE-like 8 {ECO:0000303|PubMed:26037923}; EC=1.1.1.- {ECO:0000250|UniProtKB:O64743}; Flags: Precursor;	A0A2P5EP38_TREOI SubName: Full=Xanthine dehydrogenase C subunit {ECO:0000313|EMBL:PON87245.1}; Flags: Fragment;	--	GO:0005576,extracellular region; GO:0009505,plant-type cell wall; GO:0071949,FAD binding; GO:0016491,oxidoreductase activity; GO:0000166,nucleotide binding; GO:0003674,molecular_function; GO:0005488,binding; GO:0036094,small molecule binding; GO:0043167,ion binding; GO:0043168,anion binding; GO:0050660,flavin adenine dinucleotide binding; GO:0097159,organic cyclic compound binding; GO:1901265,nuc…	PF01565.26:FAD binding domain	--	--	--
LOC112092018	2.6731	4.1879	3.6233	4.4866	4.6368	5.3591	23.0653	27.5107	23.057	88	134	111	159	160	181	751	816	591	0.496196	0.0284288	0.0915274	false	2.94793	1.41402e-52	8.89186e-49	up	2.45998	1.02678e-51	9.57319e-48	up	NW_010361630.1	86671	88498	+	LOC112092018	--	K22395 cinnamyl-alcohol dehydrogenase [EC:1.1.1.195] | (RefSeq) berberine bridge enzyme-like 15 (A)	ko00940: Phenylpropanoid biosynthesis; ko01100: Metabolic pathways; ko01110: Biosynthesis of secondary metabolites	berberine bridge enzyme-like 28, partial [Morus notabilis]	THCAS_CANSA RecName: Full=Tetrahydrocannabinolic acid synthase {ECO:0000303|Ref.4}; Short=THCA synthase {ECO:0000303|Ref.4}; EC=1.21.3.7 {ECO:0000269|PubMed:15190053, ECO:0000269|PubMed:17669365, ECO:0000269|Ref.4}; AltName: Full=Delta(1)-tetrahydrocannabinolic acid synthase {ECO:0000303|PubMed:15190053}; Flags: Precursor;	A0A2P5FTH7_TREOI SubName: Full=Xanthine dehydrogenase C subunit {ECO:0000313|EMBL:POO01096.1}; Flags: Fragment;	--	GO:0048046,apoplast; GO:0102778,delta9-tetrahydrocannabinolate synthase activity; GO:0071949,FAD binding; GO:1901696,cannabinoid biosynthetic process; GO:0016114,terpenoid biosynthetic process; GO:0003674,molecular_function; GO:0003824,catalytic activity; GO:0016491,oxidoreductase activity; GO:0046992,oxidoreductase activity, acting on X-H and Y-H to form an X-Y bond; GO:0046993,oxidoreductase ac…	PF01565.26:FAD binding domain	--	--	--
LOC112092220	6.0472	3.9534	9.5784	1.7848	2.9147	4.3901	1.1783	1.7129	3.1552	192	122	283	61	97	143	37	49	78	-1.07476	0.00298321	0.0151805	down	-1.57614	3.96236e-05	0.000340082	down	-0.494354	0.23216	0.446896	false	NW_010362230.1	300448	302210	+	LOC112092220	--	K22395 cinnamyl-alcohol dehydrogenase [EC:1.1.1.195] | (RefSeq) berberine bridge enzyme-like 15 (A)	ko00940: Phenylpropanoid biosynthesis; ko01100: Metabolic pathways; ko01110: Biosynthesis of secondary metabolites	cannabidiolic acid synthase-like [Morus notabilis]	CBDAS_CANSA RecName: Full=Cannabidiolic acid synthase {ECO:0000303|PubMed:8663284}; Short=CBDA synthase {ECO:0000303|PubMed:8663284}; EC=1.21.3.8 {ECO:0000269|PubMed:17544411, ECO:0000269|PubMed:8663284}; Flags: Precursor;	A0A6C0TJ96_MORAL SubName: Full=DA protein {ECO:0000313|EMBL:QIB03073.1};	--	GO:0048046,apoplast; GO:0102779,cannabidiolate synthase activity; GO:0071949,FAD binding; GO:1901696,cannabinoid biosynthetic process; GO:0016114,terpenoid biosynthetic process; GO:0003674,molecular_function; GO:0003824,catalytic activity; GO:0016491,oxidoreductase activity; GO:0046992,oxidoreductase activity, acting on X-H and Y-H to form an X-Y bond; GO:0046993,oxidoreductase activity, acting o…	PF01565.26:FAD binding domain	--	--	--
LOC112092222	36.4288	32.1215	34.0925	15.2196	17.2871	15.9386	33.8645	34.7562	22.137	1154	989	1005	519	574	518	1061	992	546	-1.05093	1.02118e-16	9.99435e-15	down	-0.0355719	0.852028	0.920842	false	1.02259	6.20522e-07	1.16744e-05	up	NW_010362230.1	119079	120837	-	LOC112092222	--	K22395 cinnamyl-alcohol dehydrogenase [EC:1.1.1.195] | (RefSeq) berberine bridge enzyme-like 13 (A)	ko00940: Phenylpropanoid biosynthesis; ko01100: Metabolic pathways; ko01110: Biosynthesis of secondary metabolites	cannabidiolic acid synthase-like [Morus notabilis]	CBDAS_CANSA RecName: Full=Cannabidiolic acid synthase {ECO:0000303|PubMed:8663284}; Short=CBDA synthase {ECO:0000303|PubMed:8663284}; EC=1.21.3.8 {ECO:0000269|PubMed:17544411, ECO:0000269|PubMed:8663284}; Flags: Precursor;	A0A6C0TJ96_MORAL SubName: Full=DA protein {ECO:0000313|EMBL:QIB03073.1};	--	GO:0048046,apoplast; GO:0102779,cannabidiolate synthase activity; GO:0071949,FAD binding; GO:1901696,cannabinoid biosynthetic process; GO:0016114,terpenoid biosynthetic process; GO:0003674,molecular_function; GO:0003824,catalytic activity; GO:0016491,oxidoreductase activity; GO:0046992,oxidoreductase activity, acting on X-H and Y-H to form an X-Y bond; GO:0046993,oxidoreductase activity, acting o…	PF01565.26:FAD binding domain	--	--	--
LOC112092227	3.5429	2.7594	2.8109	0.5844	0.6002	1.291	0.3348	1.2495	1.1057	107	81	79	19	19	40	10	34	26	-1.85857	2.46559e-07	4.26488e-06	down	-1.64566	8.42745e-05	0.000659411	down	0.224505	0.693683	0.838689	false	NW_010362230.1	821958	823634	-	LOC112092227	--	K22395 cinnamyl-alcohol dehydrogenase [EC:1.1.1.195] | (RefSeq) berberine bridge enzyme-like 15 (A)	ko00940: Phenylpropanoid biosynthesis; ko01100: Metabolic pathways; ko01110: Biosynthesis of secondary metabolites	cannabidiolic acid synthase-like 1 [Morus notabilis]	CASL1_CANSA RecName: Full=Cannabidiolic acid synthase-like 1; Flags: Precursor;	A0A6C0TIW9_MORAL SubName: Full=MO protein {ECO:0000313|EMBL:QIB03072.1};	--	GO:0005576,extracellular region; GO:0071949,FAD binding; GO:0016491,oxidoreductase activity; GO:0000166,nucleotide binding; GO:0003674,molecular_function; GO:0005488,binding; GO:0036094,small molecule binding; GO:0043167,ion binding; GO:0043168,anion binding; GO:0050660,flavin adenine dinucleotide binding; GO:0097159,organic cyclic compound binding; GO:1901265,nucleoside phosphate binding; GO:190…	PF01565.26:FAD binding domain	--	--	--
LOC112093202	86.0387	65.1838	93.461	22.7742	29.777	34.1884	49.9797	72.2767	65.7124	2583	1902	2611	736	937	1053	1484	1955	1536	-1.46363	1.01836e-15	8.15075e-14	down	-0.246764	0.15684	0.310208	false	1.22432	1.17641e-10	4.77919e-09	up	NW_010364530.1	288183	289849	-	LOC112093202	--	K22395 cinnamyl-alcohol dehydrogenase [EC:1.1.1.195] | (RefSeq) berberine bridge enzyme-like 15 (A)	ko00940: Phenylpropanoid biosynthesis; ko01100: Metabolic pathways; ko01110: Biosynthesis of secondary metabolites	cannabidiolic acid synthase-like [Morus notabilis]	THCAS_CANSA RecName: Full=Tetrahydrocannabinolic acid synthase {ECO:0000303|Ref.4}; Short=THCA synthase {ECO:0000303|Ref.4}; EC=1.21.3.7 {ECO:0000269|PubMed:15190053, ECO:0000269|PubMed:17669365, ECO:0000269|Ref.4}; AltName: Full=Delta(1)-tetrahydrocannabinolic acid synthase {ECO:0000303|PubMed:15190053}; Flags: Precursor;	A0A6C0TIW9_MORAL SubName: Full=MO protein {ECO:0000313|EMBL:QIB03072.1};	--	GO:0048046,apoplast; GO:0102778,delta9-tetrahydrocannabinolate synthase activity; GO:0071949,FAD binding; GO:1901696,cannabinoid biosynthetic process; GO:0016114,terpenoid biosynthetic process; GO:0003674,molecular_function; GO:0003824,catalytic activity; GO:0016491,oxidoreductase activity; GO:0046992,oxidoreductase activity, acting on X-H and Y-H to form an X-Y bond; GO:0046993,oxidoreductase ac…	PF01565.26:FAD binding domain	--	--	--
LOC112094039	1.4612	1.356	1.1392	0.7719	0.8747	0.6703	0.5794	0.477	0.6256	51	46	37	29	32	24	20	15	17	-0.74048	0.0360996	0.109628	false	-1.1031	0.00573347	0.0242301	down	-0.356763	0.420483	0.637966	false	NW_010357688.1	132937	145189	+	LOC112094039	--	K12355 coniferyl-aldehyde dehydrogenase [EC:1.2.1.68] | (RefSeq) aldehyde dehydrogenase family 2 member C4-like isoform X1 (A)	ko00940: Phenylpropanoid biosynthesis; ko01110: Biosynthesis of secondary metabolites	aldehyde dehydrogenase family 2 member C4-like isoform X1 [Morus notabilis]	AL2C4_ARATH RecName: Full=Aldehyde dehydrogenase family 2 member C4; EC=1.2.1.3; AltName: Full=ALDH1a; AltName: Full=Protein REDUCED EPIDERMAL FLUORESCENCE 1;	W9QNZ5_9ROSA SubName: Full=Aldehyde dehydrogenase family 2 member C4 {ECO:0000313|EMBL:EXB37033.1};	Aldehyde dehydrogenase	GO:0005829,cytosol; GO:0004029,aldehyde dehydrogenase (NAD+) activity; GO:0050269,coniferyl-aldehyde dehydrogenase activity; GO:0043878,glyceraldehyde-3-phosphate dehydrogenase (NAD+) (non-phosphorylating) activity; GO:0009699,phenylpropanoid biosynthetic process; GO:0003674,molecular_function; GO:0003824,catalytic activity; GO:0004030,aldehyde dehydrogenase [NAD(P)+] activity; GO:0016491,oxidore…	PF00171.25:Aldehyde dehydrogenase family	--	--	--
LOC112094103	12.206	7.9776	11.074	4.2288	7.0157	10.3859	5.0579	4.3307	4.6902	244	155	206	91	147	213	100	78	73	-0.501416	0.100348	0.233966	false	-1.01191	1.80779e-05	0.00016925	down	-0.503017	0.118486	0.2866	false	NW_010366841.1	173989	175536	+	LOC112094103	--	K00430 peroxidase [EC:1.11.1.7] | (RefSeq) peroxidase 3-like (A)	ko00940: Phenylpropanoid biosynthesis; ko01100: Metabolic pathways; ko01110: Biosynthesis of secondary metabolites	peroxidase 3-like [Morus notabilis]	PER3_ARATH RecName: Full=Peroxidase 3; Short=Atperox P3; EC=1.11.1.7; AltName: Full=ATPRC; AltName: Full=RCI3A; AltName: Full=Rare cold-inducible protein; Flags: Precursor;	W9SRP8_9ROSA RecName: Full=Peroxidase {ECO:0000256|ARBA:ARBA00012313}; EC=1.11.1.7 {ECO:0000256|ARBA:ARBA00012313};	--	GO:0005783,endoplasmic reticulum; GO:0005576,extracellular region; GO:0009505,plant-type cell wall; GO:0020037,heme binding; GO:0046872,metal ion binding; GO:0004601,peroxidase activity; GO:0042744,hydrogen peroxide catabolic process; GO:0042538,hyperosmotic salinity response; GO:0009409,response to cold; GO:0009269,response to desiccation; GO:0006979,response to oxidative stress; GO:0003674,mole…	PF00141.26:Peroxidase	--	--	--
LOC112094612	28.2375	31.4652	33.6149	20.2529	18.3725	18.0898	52.1579	59.7466	46.9037	566	613	627	437	386	372	1034	1079	732	-0.687376	2.66596e-07	4.59464e-06	false	0.904766	1.56391e-09	3.91288e-08	false	1.59947	4.6001e-25	1.5596e-22	up	NW_010368009.1	828	1940	-	LOC112094612	--	K22395 cinnamyl-alcohol dehydrogenase [EC:1.1.1.195] | (RefSeq) berberine bridge enzyme-like 13 (A)	ko00940: Phenylpropanoid biosynthesis; ko01100: Metabolic pathways; ko01110: Biosynthesis of secondary metabolites	cannabidiolic acid synthase-like [Morus notabilis]	CBDAS_CANSA RecName: Full=Cannabidiolic acid synthase {ECO:0000303|PubMed:8663284}; Short=CBDA synthase {ECO:0000303|PubMed:8663284}; EC=1.21.3.8 {ECO:0000269|PubMed:17544411, ECO:0000269|PubMed:8663284}; Flags: Precursor;	A0A6C0TIW9_MORAL SubName: Full=MO protein {ECO:0000313|EMBL:QIB03072.1};	--	GO:0048046,apoplast; GO:0102779,cannabidiolate synthase activity; GO:0071949,FAD binding; GO:1901696,cannabinoid biosynthetic process; GO:0016114,terpenoid biosynthetic process; GO:0003674,molecular_function; GO:0003824,catalytic activity; GO:0016491,oxidoreductase activity; GO:0046992,oxidoreductase activity, acting on X-H and Y-H to form an X-Y bond; GO:0046993,oxidoreductase activity, acting o…	PF08031.15:Berberine and berberine like	--	--	--
LOC112094761	35.3761	30.8687	46.9985	21.77	32.3265	19.9326	53.7282	50.8607	32.9744	237	201	293	157	227	137	356	307	172	-0.573091	0.0223443	0.0754626	false	0.426567	0.080893	0.191931	false	1.0064	0.000260305	0.00234375	up	NW_010380876.1	6	377	+	LOC112094761	--	K10775 phenylalanine ammonia-lyase [EC:4.3.1.24] | (RefSeq) phenylalanine ammonia-lyase (A)	ko00360: Phenylalanine metabolism; ko00940: Phenylpropanoid biosynthesis; ko01100: Metabolic pathways; ko01110: Biosynthesis of secondary metabolites	phenylalanine ammonia-lyase, partial [Morus notabilis]	PALY_MALDO RecName: Full=Phenylalanine ammonia-lyase; EC=4.3.1.24 {ECO:0000250|UniProtKB:P24481}; Flags: Fragment;	W9RX58_9ROSA RecName: Full=Phenylalanine ammonia-lyase {ECO:0000256|ARBA:ARBA00012139, ECO:0000256|RuleBase:RU003955}; EC=4.3.1.24 {ECO:0000256|ARBA:ARBA00012139, ECO:0000256|RuleBase:RU003955};	Phenylalanine and histidine ammonia-lyase	GO:0005737,cytoplasm; GO:0045548,phenylalanine ammonia-lyase activity; GO:0009800,cinnamic acid biosynthetic process; GO:0006559,L-phenylalanine catabolic process; GO:0003674,molecular_function; GO:0003824,catalytic activity; GO:0016829,lyase activity; GO:0016840,carbon-nitrogen lyase activity; GO:0016841,ammonia-lyase activity; GO:0006082,organic acid metabolic process; GO:0006725,cellular aroma…	--	--	--	--
LOC21385792	3.7921	4.5518	3.4444	1.971	3.7471	4.4883	6.5272	6.9145	8.7551	84	98	71	47	87	102	143	138	151	-0.177557	0.58892	0.747963	false	1.03989	7.85761e-06	8.09856e-05	up	1.22715	5.67481e-05	0.000634782	up	NW_010356882.1	4154	7699	-	LOC21385792	--	K00430 peroxidase [EC:1.11.1.7] | (RefSeq) peroxidase 4 (A)	ko00940: Phenylpropanoid biosynthesis; ko01100: Metabolic pathways; ko01110: Biosynthesis of secondary metabolites	peroxidase 4 [Morus notabilis]	PER4_VITVI RecName: Full=Peroxidase 4 {ECO:0000250|UniProtKB:Q42578}; EC=1.11.1.7; Flags: Precursor;	W9QCN8_9ROSA RecName: Full=Peroxidase {ECO:0000256|ARBA:ARBA00012313, ECO:0000256|RuleBase:RU362060}; EC=1.11.1.7 {ECO:0000256|ARBA:ARBA00012313, ECO:0000256|RuleBase:RU362060};	--	GO:0005576,extracellular region; GO:0020037,heme binding; GO:0046872,metal ion binding; GO:0004601,peroxidase activity; GO:0042744,hydrogen peroxide catabolic process; GO:0006979,response to oxidative stress; GO:0003674,molecular_function; GO:0005488,binding; GO:0046906,tetrapyrrole binding; GO:0097159,organic cyclic compound binding; GO:1901363,heterocyclic compound binding; GO:0043167,ion bindi…	PF00141.26:Peroxidase	--	--	--
LOC21385800	1.7352	14.8436	3.6228	9.3493	3.4529	3.9626	29.9262	37.968	31.3284	35	291	68	203	73	82	597	690	492	-0.253102	0.78919	0.883326	false	2.42131	0.00495158	0.0215234	up	2.68157	1.01485e-17	1.36143e-15	up	NW_010356882.1	57327	59199	-	LOC21385800	--	K00430 peroxidase [EC:1.11.1.7] | (RefSeq) cationic peroxidase 1 (A)	ko00940: Phenylpropanoid biosynthesis; ko01100: Metabolic pathways; ko01110: Biosynthesis of secondary metabolites	cationic peroxidase 1 [Morus notabilis]	PER1_ARAHY RecName: Full=Cationic peroxidase 1; EC=1.11.1.7; AltName: Full=PNPC1; Flags: Precursor;	W9QM95_9ROSA RecName: Full=Peroxidase {ECO:0000256|ARBA:ARBA00012313}; EC=1.11.1.7 {ECO:0000256|ARBA:ARBA00012313};	--	GO:0005576,extracellular region; GO:0020037,heme binding; GO:0046872,metal ion binding; GO:0004601,peroxidase activity; GO:0042744,hydrogen peroxide catabolic process; GO:0006979,response to oxidative stress; GO:0003674,molecular_function; GO:0005488,binding; GO:0046906,tetrapyrrole binding; GO:0097159,organic cyclic compound binding; GO:1901363,heterocyclic compound binding; GO:0043167,ion bindi…	PF00141.26:Peroxidase	--	--	--
LOC21386529	2.6505	2.6361	2.421	0.6566	0.6322	0.775	0.8933	2.3044	1.929	60	58	51	16	15	18	20	47	34	-1.87333	2.99417e-07	5.09981e-06	down	-0.46663	0.228394	0.403848	false	1.41534	0.00341085	0.0198323	up	NW_010357787.1	45065	48635	+	LOC21386529	--	K00430 peroxidase [EC:1.11.1.7] | (RefSeq) peroxidase 44 (A)	ko00940: Phenylpropanoid biosynthesis; ko01100: Metabolic pathways; ko01110: Biosynthesis of secondary metabolites	peroxidase 44 [Morus notabilis]	PER44_ARATH RecName: Full=Peroxidase 44; Short=Atperox P44; EC=1.11.1.7; AltName: Full=ATP35; Flags: Precursor;	W9SDH9_9ROSA RecName: Full=Peroxidase {ECO:0000256|ARBA:ARBA00012313}; EC=1.11.1.7 {ECO:0000256|ARBA:ARBA00012313};	--	GO:0005576,extracellular region; GO:0009505,plant-type cell wall; GO:0020037,heme binding; GO:0046872,metal ion binding; GO:0004601,peroxidase activity; GO:0042744,hydrogen peroxide catabolic process; GO:0006979,response to oxidative stress; GO:0003674,molecular_function; GO:0005488,binding; GO:0046906,tetrapyrrole binding; GO:0097159,organic cyclic compound binding; GO:1901363,heterocyclic compo…	PF00141.26:Peroxidase	--	--	--
LOC21387029	58.5676	64.7552	48.2346	116.969	143.19	119.361	105.907	68.2098	95.8212	1541	1656	1181	3313	3949	3222	2756	1617	1963	1.17869	2.8963e-14	1.81153e-12	up	0.788471	2.96686e-05	0.000262399	false	-0.383657	0.0403218	0.134457	false	NW_010362632.1	37948	39408	-	LOC21387029	--	K00430 peroxidase [EC:1.11.1.7] | (RefSeq) peroxidase 31 (A)	ko00940: Phenylpropanoid biosynthesis; ko01100: Metabolic pathways; ko01110: Biosynthesis of secondary metabolites	peroxidase 31 [Morus notabilis]	PER63_ARATH RecName: Full=Peroxidase 63; Short=Atperox P63; EC=1.11.1.7; AltName: Full=ATP26a; Flags: Precursor;	W9SPD5_9ROSA RecName: Full=Peroxidase {ECO:0000256|ARBA:ARBA00012313, ECO:0000256|RuleBase:RU362060}; EC=1.11.1.7 {ECO:0000256|ARBA:ARBA00012313, ECO:0000256|RuleBase:RU362060};	--	GO:0005576,extracellular region; GO:0020037,heme binding; GO:0046872,metal ion binding; GO:0004601,peroxidase activity; GO:0042744,hydrogen peroxide catabolic process; GO:0006979,response to oxidative stress; GO:0003674,molecular_function; GO:0005488,binding; GO:0046906,tetrapyrrole binding; GO:0097159,organic cyclic compound binding; GO:1901363,heterocyclic compound binding; GO:0043167,ion bindi…	PF00141.26:Peroxidase	--	--	--
LOC21389091	4.112	3.0605	2.6952	1.0566	0.8069	0.9665	1.15	1.6832	0.7866	141	102	86	39	29	34	39	52	21	-1.7751	2.05248e-09	5.58635e-08	down	-1.3021	0.000145259	0.00106752	down	0.479643	0.235502	0.451281	false	NW_010367729.1	13062	21174	+	LOC21389091	--	K01904 4-coumarate--CoA ligase [EC:6.2.1.12] | (RefSeq) 4-coumarate--CoA ligase-like 6 (A)	ko00130: Ubiquinone and other terpenoid-quinone biosynthesis; ko00940: Phenylpropanoid biosynthesis; ko01100: Metabolic pathways; ko01110: Biosynthesis of secondary metabolites	4-coumarate--CoA ligase-like 6 [Morus notabilis]	4CLL6_ARATH RecName: Full=4-coumarate--CoA ligase-like 6 {ECO:0000303|PubMed:12805634}; EC=6.2.1.- {ECO:0000305|PubMed:18267944}; AltName: Full=4-coumarate--CoA ligase {ECO:0000303|PubMed:24838974}; EC=6.2.1.12 {ECO:0000269|PubMed:24838974}; AltName: Full=4-coumarate--CoA ligase isoform 7; Short=At4CL7; AltName: Full=4-hydroxybenzoate--CoA ligase {ECO:0000303|PubMed:24838974}; EC=6.2.1.27 {ECO:00…	W9SGB7_9ROSA SubName: Full=4-coumarate--CoA ligase-like 6 {ECO:0000313|EMBL:EXC31205.1};	Acyl-CoA synthetase	GO:0005777,peroxisome; GO:0106286,(E)-caffeate-CoA ligase activity; GO:0016207,4-coumarate-CoA ligase activity; GO:0018859,4-hydroxybenzoate-CoA ligase activity; GO:0005524,ATP binding; GO:0016405,CoA-ligase activity; GO:0006744,ubiquinone biosynthetic process; GO:0003674,molecular_function; GO:0003824,catalytic activity; GO:0016874,ligase activity; GO:0016877,ligase activity, forming carbon-sulf…	PF00501.31:AMP-binding enzyme	--	--	--
LOC21389367	130.323	157.177	92.2441	163.261	221.585	176.969	581.816	409.72	435.652	2915	3417	1920	3931	5195	4061	12871	8257	7587	0.598918	0.00309259	0.0156276	false	2.04637	3.49212e-22	8.03401e-20	up	1.45523	2.49076e-14	1.94331e-12	up	NW_010356830.1	134113	137418	-	LOC21389367	--	K00430 peroxidase [EC:1.11.1.7] | (RefSeq) peroxidase 51 (A)	ko00940: Phenylpropanoid biosynthesis; ko01100: Metabolic pathways; ko01110: Biosynthesis of secondary metabolites	peroxidase 51 [Morus notabilis]	PER51_ARATH RecName: Full=Peroxidase 51; Short=Atperox P51; EC=1.11.1.7; AltName: Full=ATP37; Flags: Precursor;	W9QLL0_9ROSA RecName: Full=Peroxidase {ECO:0000256|ARBA:ARBA00012313, ECO:0000256|RuleBase:RU362060}; EC=1.11.1.7 {ECO:0000256|ARBA:ARBA00012313, ECO:0000256|RuleBase:RU362060};	--	GO:0005576,extracellular region; GO:0020037,heme binding; GO:0046872,metal ion binding; GO:0004601,peroxidase activity; GO:0042744,hydrogen peroxide catabolic process; GO:0006979,response to oxidative stress; GO:0003674,molecular_function; GO:0005488,binding; GO:0046906,tetrapyrrole binding; GO:0097159,organic cyclic compound binding; GO:1901363,heterocyclic compound binding; GO:0043167,ion bindi…	PF00141.26:Peroxidase	--	--	--
LOC21390934	6.8945	3.6013	5.8132	1.8229	1.8215	3.3601	1.2333	1.6482	1.2261	130	66	102	37	36	65	23	28	18	-1.19428	0.00065781	0.00438749	down	-1.84996	3.3548e-07	5.00302e-06	down	-0.648546	0.120669	0.290037	false	NW_010368050.1	13975	18204	+	LOC21390934	--	K00430 peroxidase [EC:1.11.1.7] | (RefSeq) probable peroxidase 61 (A)	ko00940: Phenylpropanoid biosynthesis; ko01100: Metabolic pathways; ko01110: Biosynthesis of secondary metabolites	probable peroxidase 61 [Morus notabilis]	PER61_ARATH RecName: Full=Probable peroxidase 61; Short=Atperox P61; EC=1.11.1.7; Flags: Precursor;	W9SB04_9ROSA RecName: Full=Peroxidase {ECO:0000256|ARBA:ARBA00012313, ECO:0000256|RuleBase:RU362060}; EC=1.11.1.7 {ECO:0000256|ARBA:ARBA00012313, ECO:0000256|RuleBase:RU362060};	--	GO:0005576,extracellular region; GO:0009505,plant-type cell wall; GO:0020037,heme binding; GO:0046872,metal ion binding; GO:0004601,peroxidase activity; GO:0042744,hydrogen peroxide catabolic process; GO:0006979,response to oxidative stress; GO:0003674,molecular_function; GO:0005488,binding; GO:0046906,tetrapyrrole binding; GO:0097159,organic cyclic compound binding; GO:1901363,heterocyclic compo…	PF00141.26:Peroxidase	--	--	--
LOC21392384	15.4557	12.8251	13.2601	4.5909	3.8741	7.8547	7.8295	4.7864	6.9942	491	396	392	157	129	256	246	137	173	-1.32509	3.00215e-08	6.35735e-07	down	-0.945811	6.28038e-06	6.65241e-05	false	0.386028	0.185604	0.387347	false	NW_010362274.1	50260	52023	+	LOC21392384	--	K12356 coniferyl-alcohol glucosyltransferase [EC:2.4.1.111] | (RefSeq) anthocyanidin 3-O-glucosyltransferase 5 (A)	ko00940: Phenylpropanoid biosynthesis; ko01110: Biosynthesis of secondary metabolites	anthocyanidin 3-O-glucosyltransferase 5 [Morus notabilis]	UFOG5_MANES RecName: Full=Anthocyanidin 3-O-glucosyltransferase 5; EC=2.4.1.115; AltName: Full=Flavonol 3-O-glucosyltransferase 5; AltName: Full=UDP-glucose flavonoid 3-O-glucosyltransferase 5;	W9RJ85_9ROSA RecName: Full=Glycosyltransferase {ECO:0000256|RuleBase:RU362057}; EC=2.4.1.- {ECO:0000256|RuleBase:RU362057};	UDP-glucuronosyl and UDP-glucosyl transferase	GO:0047213,anthocyanidin 3-O-glucosyltransferase activity; GO:0009718,anthocyanin-containing compound biosynthetic process; GO:0003674,molecular_function; GO:0003824,catalytic activity; GO:0008194,UDP-glycosyltransferase activity; GO:0016740,transferase activity; GO:0016757,glycosyltransferase activity; GO:0016758,hexosyltransferase activity; GO:0035251,UDP-glucosyltransferase activity; GO:004652…	PF00201.21:UDP-glucoronosyl and UDP-glucosyl transferase	--	--	--
LOC21393661	169.622	181.205	125.966	160.01	230.104	162.33	444.342	311.059	316.351	4072	4228	2814	4135	5790	3998	10550	6728	5913	0.248678	0.199299	0.379263	false	1.3065	1.584e-11	6.21251e-10	up	1.0652	4.29445e-07	8.42932e-06	up	NW_010364217.1	291323	294896	+	LOC21393661	--	K00430 peroxidase [EC:1.11.1.7] | (RefSeq) peroxidase P7 (A)	ko00940: Phenylpropanoid biosynthesis; ko01100: Metabolic pathways; ko01110: Biosynthesis of secondary metabolites	peroxidase P7 [Morus notabilis]	PER52_ARATH RecName: Full=Peroxidase 52; Short=Atperox P52; EC=1.11.1.7; AltName: Full=ATP49; Flags: Precursor;	W9RNE5_9ROSA RecName: Full=Peroxidase {ECO:0000256|ARBA:ARBA00012313, ECO:0000256|RuleBase:RU362060}; EC=1.11.1.7 {ECO:0000256|ARBA:ARBA00012313, ECO:0000256|RuleBase:RU362060};	--	GO:0048046,apoplast; GO:0005794,Golgi apparatus; GO:0009505,plant-type cell wall; GO:0020037,heme binding; GO:0046872,metal ion binding; GO:0004601,peroxidase activity; GO:0042744,hydrogen peroxide catabolic process; GO:0009809,lignin biosynthetic process; GO:1901430,positive regulation of syringal lignin biosynthetic process; GO:0006979,response to oxidative stress; GO:0010089,xylem development;…	PF00141.26:Peroxidase	--	--	--
LOC21394066	5.0364	2.5256	4.8209	6.4478	5.6125	8.0855	2.1396	0.5637	1.0871	119	58	106	164	139	196	50	12	20	0.730135	0.0093359	0.0380959	false	-1.55259	0.000876082	0.00508375	down	-2.27512	1.00281e-08	2.85051e-07	down	NW_010368042.1	138605	141001	+	LOC21394066	--	K00430 peroxidase [EC:1.11.1.7] | (RefSeq) peroxidase 55 (A)	ko00940: Phenylpropanoid biosynthesis; ko01100: Metabolic pathways; ko01110: Biosynthesis of secondary metabolites	peroxidase 55 [Morus notabilis]	PER55_ARATH RecName: Full=Peroxidase 55; Short=Atperox P55; EC=1.11.1.7; AltName: Full=ATP20a; Flags: Precursor;	W9SIJ8_9ROSA RecName: Full=Peroxidase {ECO:0000256|ARBA:ARBA00012313, ECO:0000256|RuleBase:RU362060}; EC=1.11.1.7 {ECO:0000256|ARBA:ARBA00012313, ECO:0000256|RuleBase:RU362060};	--	GO:0005576,extracellular region; GO:0020037,heme binding; GO:0046872,metal ion binding; GO:0004601,peroxidase activity; GO:0042744,hydrogen peroxide catabolic process; GO:0006979,response to oxidative stress; GO:0003674,molecular_function; GO:0005488,binding; GO:0046906,tetrapyrrole binding; GO:0097159,organic cyclic compound binding; GO:1901363,heterocyclic compound binding; GO:0043167,ion bindi…	PF00141.26:Peroxidase	--	--	--
LOC21394788	1.4757	1.4315	2.356	0.1958	0.2816	0.411	0.9805	0.7955	1.3538	35	33	52	5	7	10	23	17	25	-2.53819	9.86907e-07	1.46854e-05	down	-0.621593	0.141626	0.288621	false	1.92388	0.000964463	0.00706099	up	NW_010362534.1	155375	157577	+	LOC21394788	--	K00430 peroxidase [EC:1.11.1.7] | (RefSeq) peroxidase 7 (A)	ko00940: Phenylpropanoid biosynthesis; ko01100: Metabolic pathways; ko01110: Biosynthesis of secondary metabolites	peroxidase 7 [Morus notabilis]	PER7_ARATH RecName: Full=Peroxidase 7; Short=Atperox P7; EC=1.11.1.7; AltName: Full=ATP30; Flags: Precursor;	W9RDE8_9ROSA RecName: Full=Peroxidase {ECO:0000256|ARBA:ARBA00012313}; EC=1.11.1.7 {ECO:0000256|ARBA:ARBA00012313};	--	GO:0005576,extracellular region; GO:0009505,plant-type cell wall; GO:0020037,heme binding; GO:0046872,metal ion binding; GO:0004601,peroxidase activity; GO:0042744,hydrogen peroxide catabolic process; GO:0006979,response to oxidative stress; GO:0003674,molecular_function; GO:0005488,binding; GO:0046906,tetrapyrrole binding; GO:0097159,organic cyclic compound binding; GO:1901363,heterocyclic compo…	PF00141.26:Peroxidase	--	--	--
LOC21396268	52.5625	48.8511	42.5278	49.2655	62.4035	48.2525	106.434	75.313	86.9701	1117	1009	841	1127	1390	1052	2237	1442	1439	0.186383	0.242576	0.432511	false	1.03783	5.43217e-10	1.51594e-08	up	0.857847	3.91873e-06	6.07925e-05	false	NW_010361025.1	46203	47602	-	LOC21396268	--	K00430 peroxidase [EC:1.11.1.7] | (RefSeq) peroxidase 47 (A)	ko00940: Phenylpropanoid biosynthesis; ko01100: Metabolic pathways; ko01110: Biosynthesis of secondary metabolites	peroxidase 47 [Morus notabilis]	PER47_ARATH RecName: Full=Peroxidase 47; Short=Atperox P47; EC=1.11.1.7; AltName: Full=ATP32; Flags: Precursor;	W9RCB0_9ROSA RecName: Full=Peroxidase {ECO:0000256|ARBA:ARBA00012313, ECO:0000256|RuleBase:RU362060}; EC=1.11.1.7 {ECO:0000256|ARBA:ARBA00012313, ECO:0000256|RuleBase:RU362060};	--	GO:0005576,extracellular region; GO:0009505,plant-type cell wall; GO:0020037,heme binding; GO:0046872,metal ion binding; GO:0004601,peroxidase activity; GO:0042744,hydrogen peroxide catabolic process; GO:0006979,response to oxidative stress; GO:0003674,molecular_function; GO:0005488,binding; GO:0046906,tetrapyrrole binding; GO:0097159,organic cyclic compound binding; GO:1901363,heterocyclic compo…	PF00141.26:Peroxidase	--	--	--
LOC21397142	127.368	167.807	122.839	189.276	204.608	152.446	284.924	279.537	309.963	3365	4309	3020	5383	5666	4132	7445	6654	6376	0.419426	0.0129083	0.0490785	false	1.1967	3.14836e-16	2.99969e-14	up	0.78411	1.12989e-07	2.56627e-06	false	NW_010359824.1	178015	181005	-	LOC21397142	--	K00430 peroxidase [EC:1.11.1.7] | (RefSeq) cationic peroxidase 1 (A)	ko00940: Phenylpropanoid biosynthesis; ko01100: Metabolic pathways; ko01110: Biosynthesis of secondary metabolites	cationic peroxidase 1 [Morus notabilis]	PER1_ARAHY RecName: Full=Cationic peroxidase 1; EC=1.11.1.7; AltName: Full=PNPC1; Flags: Precursor;	W9QU60_9ROSA RecName: Full=Peroxidase {ECO:0000256|ARBA:ARBA00012313, ECO:0000256|RuleBase:RU362060}; EC=1.11.1.7 {ECO:0000256|ARBA:ARBA00012313, ECO:0000256|RuleBase:RU362060};	--	GO:0005576,extracellular region; GO:0020037,heme binding; GO:0046872,metal ion binding; GO:0004601,peroxidase activity; GO:0042744,hydrogen peroxide catabolic process; GO:0006979,response to oxidative stress; GO:0003674,molecular_function; GO:0005488,binding; GO:0046906,tetrapyrrole binding; GO:0097159,organic cyclic compound binding; GO:1901363,heterocyclic compound binding; GO:0043167,ion bindi…	PF00141.26:Peroxidase	--	--	--
LOC21397947	4.782	10.8819	7.557	0.5226	0.322	1.5354	0.2844	3.2469	2.3844	85	188	125	10	6	28	5	52	33	-3.27212	8.73439e-12	3.61015e-10	down	-1.85564	0.0371938	0.107765	false	1.42841	0.0683646	0.195491	false	NW_010357333.1	172982	175691	+	LOC21397947	--	K00430 peroxidase [EC:1.11.1.7] | (RefSeq) peroxidase 27 (A)	ko00940: Phenylpropanoid biosynthesis; ko01100: Metabolic pathways; ko01110: Biosynthesis of secondary metabolites	peroxidase 27 [Morus notabilis]	PER27_ARATH RecName: Full=Peroxidase 27; Short=Atperox P27; EC=1.11.1.7; AltName: Full=ATP12a; AltName: Full=PRXR7; Flags: Precursor;	W9QPL9_9ROSA RecName: Full=Peroxidase {ECO:0000256|ARBA:ARBA00012313, ECO:0000256|RuleBase:RU362060}; EC=1.11.1.7 {ECO:0000256|ARBA:ARBA00012313, ECO:0000256|RuleBase:RU362060};	--	GO:0005576,extracellular region; GO:0009505,plant-type cell wall; GO:0020037,heme binding; GO:0046872,metal ion binding; GO:0004601,peroxidase activity; GO:0042744,hydrogen peroxide catabolic process; GO:0006979,response to oxidative stress; GO:0003674,molecular_function; GO:0005488,binding; GO:0046906,tetrapyrrole binding; GO:0097159,organic cyclic compound binding; GO:1901363,heterocyclic compo…	PF00141.26:Peroxidase	--	--	--
LOC21398564	4.0159	1.4324	2.6469	0.7959	1.1239	1.2526	0.9745	1.1886	1.1691	75	26	46	16	22	24	18	20	17	-1.32135	0.00418464	0.0200619	down	-1.14749	0.0141397	0.0502914	false	0.179828	0.703776	0.845138	false	NW_010363083.1	184216	187510	+	LOC21398564	--	K00430 peroxidase [EC:1.11.1.7] | (RefSeq) peroxidase 25 (A)	ko00940: Phenylpropanoid biosynthesis; ko01100: Metabolic pathways; ko01110: Biosynthesis of secondary metabolites	peroxidase 25 [Morus notabilis]	PER25_ARATH RecName: Full=Peroxidase 25; Short=Atperox P25; EC=1.11.1.7; Flags: Precursor;	W9S5Q2_9ROSA RecName: Full=Peroxidase {ECO:0000256|ARBA:ARBA00012313, ECO:0000256|RuleBase:RU362060}; EC=1.11.1.7 {ECO:0000256|ARBA:ARBA00012313, ECO:0000256|RuleBase:RU362060};	--	GO:0005576,extracellular region; GO:0009505,plant-type cell wall; GO:0020037,heme binding; GO:0046872,metal ion binding; GO:0004601,peroxidase activity; GO:0042744,hydrogen peroxide catabolic process; GO:0006979,response to oxidative stress; GO:0003674,molecular_function; GO:0005488,binding; GO:0046906,tetrapyrrole binding; GO:0097159,organic cyclic compound binding; GO:1901363,heterocyclic compo…	PF00141.26:Peroxidase	--	--	--
LOC21399285	0.4954	0.6666	0.2048	0.8497	1.7816	0.7429	1.5413	1.4382	2.839	13	17	5	24	49	20	40	34	58	1.34156	0.0235322	0.0786031	false	2.20284	1.77658e-05	0.000166908	up	0.868904	0.0612949	0.181567	false	NW_010359557.1	23216	25391	+	LOC21399285	--	K00430 peroxidase [EC:1.11.1.7] | (RefSeq) putative Peroxidase 48 (A)	ko00940: Phenylpropanoid biosynthesis; ko01100: Metabolic pathways; ko01110: Biosynthesis of secondary metabolites	putative Peroxidase 48 [Morus notabilis]	PER48_ARATH RecName: Full=Putative Peroxidase 48; Short=Atperox P48; EC=1.11.1.7; Flags: Precursor;	W9QSF6_9ROSA RecName: Full=Peroxidase {ECO:0000256|ARBA:ARBA00012313, ECO:0000256|RuleBase:RU362060}; EC=1.11.1.7 {ECO:0000256|ARBA:ARBA00012313, ECO:0000256|RuleBase:RU362060};	--	GO:0005576,extracellular region; GO:0009505,plant-type cell wall; GO:0020037,heme binding; GO:0046872,metal ion binding; GO:0004601,peroxidase activity; GO:0042744,hydrogen peroxide catabolic process; GO:0006979,response to oxidative stress; GO:0003674,molecular_function; GO:0005488,binding; GO:0046906,tetrapyrrole binding; GO:0097159,organic cyclic compound binding; GO:1901363,heterocyclic compo…	PF00141.26:Peroxidase	--	--	--
LOC21399771	1.7628	1.6436	1.7759	1.8422	4.0993	4.564	1.6152	1.4674	1.415	32	29	30	36	78	85	29	24	20	1.05299	0.00844133	0.0351518	up	-0.0643851	0.870584	0.931358	false	-1.10925	0.00875629	0.0420258	down	NW_010360080.1	59765	62507	+	LOC21399771	--	K00430 peroxidase [EC:1.11.1.7] | (RefSeq) peroxidase 16 (A)	ko00940: Phenylpropanoid biosynthesis; ko01100: Metabolic pathways; ko01110: Biosynthesis of secondary metabolites	peroxidase 16 [Morus notabilis]	PER16_ARATH RecName: Full=Peroxidase 16; Short=Atperox P16; EC=1.11.1.7; AltName: Full=ATP22a; Flags: Precursor;	W9RHZ2_9ROSA RecName: Full=Peroxidase {ECO:0000256|ARBA:ARBA00012313, ECO:0000256|RuleBase:RU362060}; EC=1.11.1.7 {ECO:0000256|ARBA:ARBA00012313, ECO:0000256|RuleBase:RU362060};	--	GO:0005576,extracellular region; GO:0020037,heme binding; GO:0046872,metal ion binding; GO:0004601,peroxidase activity; GO:0042744,hydrogen peroxide catabolic process; GO:0006979,response to oxidative stress; GO:0003674,molecular_function; GO:0005488,binding; GO:0046906,tetrapyrrole binding; GO:0097159,organic cyclic compound binding; GO:1901363,heterocyclic compound binding; GO:0043167,ion bindi…	PF00141.26:Peroxidase	--	--	--
LOC21401400	1.6575	2.6718	2.0781	0.6159	0.7907	0.7001	0.8938	1.1038	2.1998	30	47	35	12	15	13	16	18	31	-1.5732	0.000411141	0.00294391	down	-0.50102	0.2768	0.460991	false	1.08	0.0458017	0.147615	false	NW_010357100.1	369317	370920	+	LOC21401400	--	K00430 peroxidase [EC:1.11.1.7] | (RefSeq) peroxidase 59 (A)	ko00940: Phenylpropanoid biosynthesis; ko01100: Metabolic pathways; ko01110: Biosynthesis of secondary metabolites	peroxidase 59 [Morus notabilis]	PER59_ARATH RecName: Full=Peroxidase 59; Short=Atperox P59; EC=1.11.1.7; AltName: Full=ATPN; AltName: Full=Peroxidase N; Flags: Precursor;	W9QDB2_9ROSA RecName: Full=Peroxidase {ECO:0000256|ARBA:ARBA00012313, ECO:0000256|RuleBase:RU362060}; EC=1.11.1.7 {ECO:0000256|ARBA:ARBA00012313, ECO:0000256|RuleBase:RU362060};	--	GO:0005737,cytoplasm; GO:0005576,extracellular region; GO:0005634,nucleus; GO:0020037,heme binding; GO:0046872,metal ion binding; GO:0004601,peroxidase activity; GO:0042744,hydrogen peroxide catabolic process; GO:0006979,response to oxidative stress; GO:0003674,molecular_function; GO:0005488,binding; GO:0046906,tetrapyrrole binding; GO:0097159,organic cyclic compound binding; GO:1901363,heterocyc…	PF00141.26:Peroxidase	--	--	--
LOC21401444	7.0942	12.5704	3.9059	9.9259	9.066	8.9637	39.6277	71.593	47.8632	162	279	83	244	217	210	895	1473	851	0.272156	0.417891	0.610059	false	2.8826	8.22328e-08	1.42585e-06	up	2.61961	1.65179e-32	2.0534e-29	up	NW_010367009.1	105495	108380	+	LOC21401444	--	K00430 peroxidase [EC:1.11.1.7] | (RefSeq) peroxidase A2 (A)	ko00940: Phenylpropanoid biosynthesis; ko01100: Metabolic pathways; ko01110: Biosynthesis of secondary metabolites	peroxidase A2 [Morus notabilis]	PER54_ARATH RecName: Full=Peroxidase 54; Short=Atperox P54; EC=1.11.1.7; AltName: Full=ATP29a; Flags: Precursor;	W9SE23_9ROSA RecName: Full=Peroxidase {ECO:0000256|ARBA:ARBA00012313, ECO:0000256|RuleBase:RU362060}; EC=1.11.1.7 {ECO:0000256|ARBA:ARBA00012313, ECO:0000256|RuleBase:RU362060};	--	GO:0005576,extracellular region; GO:0000325,plant-type vacuole; GO:0020037,heme binding; GO:0046872,metal ion binding; GO:0004601,peroxidase activity; GO:0042744,hydrogen peroxide catabolic process; GO:0006979,response to oxidative stress; GO:0003674,molecular_function; GO:0005488,binding; GO:0046906,tetrapyrrole binding; GO:0097159,organic cyclic compound binding; GO:1901363,heterocyclic compoun…	PF00141.26:Peroxidase	--	--	--
LOC21402171	0.5306	0.7386	0.8721	0.029	0	0.0304	0.3156	0.3464	0.2004	17	23	26	1	0	1	10	10	5	-5.14203	1.08045e-05	0.000123484	down	-1.15937	0.0449949	0.124608	false	NA	NA	NA	NA	NW_010359376.1	235373	240177	+	LOC21402171	--	K00430 peroxidase [EC:1.11.1.7] | (RefSeq) peroxidase 7 (A)	ko00940: Phenylpropanoid biosynthesis; ko01100: Metabolic pathways; ko01110: Biosynthesis of secondary metabolites	peroxidase 7 [Morus notabilis]	PER7_ARATH RecName: Full=Peroxidase 7; Short=Atperox P7; EC=1.11.1.7; AltName: Full=ATP30; Flags: Precursor;	W9R1D5_9ROSA RecName: Full=Peroxidase {ECO:0000256|ARBA:ARBA00012313}; EC=1.11.1.7 {ECO:0000256|ARBA:ARBA00012313};	--	GO:0005576,extracellular region; GO:0009505,plant-type cell wall; GO:0020037,heme binding; GO:0046872,metal ion binding; GO:0004601,peroxidase activity; GO:0042744,hydrogen peroxide catabolic process; GO:0006979,response to oxidative stress; GO:0003674,molecular_function; GO:0005488,binding; GO:0046906,tetrapyrrole binding; GO:0097159,organic cyclic compound binding; GO:1901363,heterocyclic compo…	PF00141.26:Peroxidase	--	--	--
LOC21402552	3.8885	3.574	2.2286	0.1927	0.6925	0.5054	0.3669	1.6688	1.1986	75	67	40	4	14	10	7	29	18	-2.77073	1.51108e-08	3.42468e-07	down	-1.46715	0.00329121	0.0154275	down	1.31082	0.069611	0.198083	false	NW_010365936.1	499089	501341	+	LOC21402552	--	K13066 caffeic acid 3-O-methyltransferase / acetylserotonin O-methyltransferase [EC:2.1.1.68 2.1.1.4] | (RefSeq) caffeic acid 3-O-methyltransferase 1 (A)	ko00380: Tryptophan metabolism; ko00940: Phenylpropanoid biosynthesis; ko01100: Metabolic pathways; ko01110: Biosynthesis of secondary metabolites	caffeic acid 3-O-methyltransferase 1 [Morus notabilis]	COMT1_POPKI RecName: Full=Caffeic acid 3-O-methyltransferase 1; Short=CAOMT-1; Short=COMT-1; EC=2.1.1.68; AltName: Full=S-adenosysl-L-methionine:caffeic acid 3-O-methyltransferase 1;	W9S6M9_9ROSA SubName: Full=Caffeic acid 3-O-methyltransferase {ECO:0000313|EMBL:EXC13656.1};	Hydroxyindole-O-methyltransferase and related SAM-dependent methyltransferases	GO:0047763,caffeate O-methyltransferase activity; GO:0046983,protein dimerization activity; GO:0009809,lignin biosynthetic process; GO:0032259,methylation; GO:0003674,molecular_function; GO:0003824,catalytic activity; GO:0008168,methyltransferase activity; GO:0008171,O-methyltransferase activity; GO:0016740,transferase activity; GO:0016741,transferase activity, transferring one-carbon groups; GO:…	PF00891.21:O-methyltransferase domain	--	--	--
LOC21402554	2.5839	3.201	2.3233	0.6858	0.4025	0.5654	0.4265	1.1705	1.49	49	59	41	14	8	11	8	20	22	-2.26657	1.44347e-07	2.64458e-06	down	-1.28787	0.00575624	0.0243152	down	0.991657	0.113789	0.279116	false	NW_010365936.1	509852	511659	+	LOC21402554	--	K13066 caffeic acid 3-O-methyltransferase / acetylserotonin O-methyltransferase [EC:2.1.1.68 2.1.1.4] | (RefSeq) LOW QUALITY PROTEIN: caffeic acid 3-O-methyltransferase 1 (A)	ko00380: Tryptophan metabolism; ko00940: Phenylpropanoid biosynthesis; ko01100: Metabolic pathways; ko01110: Biosynthesis of secondary metabolites	LOW QUALITY PROTEIN: caffeic acid 3-O-methyltransferase 1 [Morus notabilis]	COMT1_CATRO RecName: Full=Caffeic acid 3-O-methyltransferase; Short=CAOMT; Short=COMT; EC=2.1.1.68; AltName: Full=S-adenosysl-L-methionine:caffeic acid 3-O-methyltransferase;	W9RW29_9ROSA SubName: Full=Caffeic acid 3-O-methyltransferase {ECO:0000313|EMBL:EXC13658.1};	Hydroxyindole-O-methyltransferase and related SAM-dependent methyltransferases	GO:0047763,caffeate O-methyltransferase activity; GO:0046983,protein dimerization activity; GO:0009809,lignin biosynthetic process; GO:0032259,methylation; GO:0003674,molecular_function; GO:0003824,catalytic activity; GO:0008168,methyltransferase activity; GO:0008171,O-methyltransferase activity; GO:0016740,transferase activity; GO:0016741,transferase activity, transferring one-carbon groups; GO:…	PF00891.21:O-methyltransferase domain	--	--	--
LOC21402620	307.311	260.947	245.22	102.082	157.504	129.174	337.659	376.839	271.974	13183	10880	9789	4714	7082	5685	14326	14565	9084	-1.029	5.11525e-09	1.28658e-07	down	0.416259	0.008847	0.0345546	false	1.4533	3.31326e-13	2.10861e-11	up	NW_010357101.1	313540	317658	+	LOC21402620	--	K01904 4-coumarate--CoA ligase [EC:6.2.1.12] | (RefSeq) 4-coumarate--CoA ligase 2 (A)	ko00130: Ubiquinone and other terpenoid-quinone biosynthesis; ko00940: Phenylpropanoid biosynthesis; ko01100: Metabolic pathways; ko01110: Biosynthesis of secondary metabolites	4-coumarate--CoA ligase 2 [Morus notabilis]	4CL2_SOYBN RecName: Full=4-coumarate--CoA ligase 2; Short=4CL 2; EC=6.2.1.12; AltName: Full=4-coumaroyl-CoA synthase 2; AltName: Full=Clone 4CL16;	W9QYM6_9ROSA SubName: Full=4-coumarate--CoA ligase 2 {ECO:0000313|EMBL:EXB29162.1};	Acyl-CoA synthetase	GO:0016207,4-coumarate-CoA ligase activity; GO:0005524,ATP binding; GO:0016405,CoA-ligase activity; GO:0009698,phenylpropanoid metabolic process; GO:0003674,molecular_function; GO:0003824,catalytic activity; GO:0016874,ligase activity; GO:0016877,ligase activity, forming carbon-sulfur bonds; GO:0016878,acid-thiol ligase activity; GO:0000166,nucleotide binding; GO:0005488,binding; GO:0017076,purin…	PF00501.31:AMP-binding enzyme	--	--	--
LOC21403084	6.1507	6.2111	9.6085	1.3755	3.5317	5.2736	1.2668	1.201	1.2435	108	106	157	26	65	95	22	19	17	-1.07761	0.00790137	0.0333443	down	-2.42587	7.56813e-13	3.84832e-11	down	-1.34032	0.00711344	0.0355508	down	NW_010358717.1	452924	455555	-	LOC21403084	--	K00430 peroxidase [EC:1.11.1.7] | (RefSeq) peroxidase 3 (A)	ko00940: Phenylpropanoid biosynthesis; ko01100: Metabolic pathways; ko01110: Biosynthesis of secondary metabolites	peroxidase 3 [Morus notabilis]	PER3_ARATH RecName: Full=Peroxidase 3; Short=Atperox P3; EC=1.11.1.7; AltName: Full=ATPRC; AltName: Full=RCI3A; AltName: Full=Rare cold-inducible protein; Flags: Precursor;	W9QNE8_9ROSA RecName: Full=Peroxidase {ECO:0000256|ARBA:ARBA00012313, ECO:0000256|RuleBase:RU362060}; EC=1.11.1.7 {ECO:0000256|ARBA:ARBA00012313, ECO:0000256|RuleBase:RU362060};	--	GO:0005783,endoplasmic reticulum; GO:0005576,extracellular region; GO:0009505,plant-type cell wall; GO:0020037,heme binding; GO:0046872,metal ion binding; GO:0004601,peroxidase activity; GO:0042744,hydrogen peroxide catabolic process; GO:0042538,hyperosmotic salinity response; GO:0009409,response to cold; GO:0009269,response to desiccation; GO:0006979,response to oxidative stress; GO:0003674,mole…	PF00141.26:Peroxidase	--	--	--
LOC21403409	247.116	197.5	186.763	118.766	150.315	116.36	259.432	349.164	220.269	6680	5189	4698	3456	4259	3227	6936	8504	4636	-0.676994	2.75057e-05	0.000282214	false	0.530323	0.00488613	0.0212979	false	1.21489	1.58722e-09	5.21992e-08	up	NW_010366566.1	171272	174946	+	LOC21403409	--	K09753 cinnamoyl-CoA reductase [EC:1.2.1.44] | (RefSeq) cinnamoyl-CoA reductase 1 (A)	ko00940: Phenylpropanoid biosynthesis; ko01100: Metabolic pathways; ko01110: Biosynthesis of secondary metabolites	cinnamoyl-CoA reductase-like SNL6 [Morus notabilis]	SNL6_ORYSJ RecName: Full=Cinnamoyl-CoA reductase-like SNL6 {ECO:0000305}; EC=1.2.-.- {ECO:0000305}; AltName: Full=Protein SUPPRESSOR OF NH1-MEDIATED LESION 6 {ECO:0000303|PubMed:20862311};	W9S8P7_9ROSA SubName: Full=Anthocyanidin reductase {ECO:0000313|EMBL:EXC20296.1};	Flavonol reductase/cinnamoyl-CoA reductase	GO:0003854,3-beta-hydroxy-delta5-steroid dehydrogenase activity; GO:0016616,oxidoreductase activity, acting on the CH-OH group of donors, NAD or NADP as acceptor; GO:0042742,defense response to bacterium; GO:0009809,lignin biosynthetic process; GO:0006694,steroid biosynthetic process; GO:0003674,molecular_function; GO:0003824,catalytic activity; GO:0016229,steroid dehydrogenase activity; GO:00164…	PF01073.22:3-beta hydroxysteroid dehydrogenase/isomerase family	--	--	--
LOC21405777	412.515	374.204	366.695	161.301	198.301	186.583	439.811	580.999	397.673	8536	7526	7061	3593	4301	3961	9001	10832	6407	-1.04546	5.13731e-17	5.39103e-15	down	0.435312	0.00626179	0.0260942	false	1.48874	3.59228e-17	4.49566e-15	up	NW_010363731.1	216960	221577	+	LOC21405777	--	K09753 cinnamoyl-CoA reductase [EC:1.2.1.44] | (RefSeq) cinnamoyl-CoA reductase 1 (A)	ko00940: Phenylpropanoid biosynthesis; ko01100: Metabolic pathways; ko01110: Biosynthesis of secondary metabolites	cinnamoyl-CoA reductase-like SNL6 [Morus notabilis]	SNL6_ORYSJ RecName: Full=Cinnamoyl-CoA reductase-like SNL6 {ECO:0000305}; EC=1.2.-.- {ECO:0000305}; AltName: Full=Protein SUPPRESSOR OF NH1-MEDIATED LESION 6 {ECO:0000303|PubMed:20862311};	W9RVS3_9ROSA RecName: Full=NAD(P)-bd_dom domain-containing protein {ECO:0000259|Pfam:PF13460};	Flavonol reductase/cinnamoyl-CoA reductase	GO:0003854,3-beta-hydroxy-delta5-steroid dehydrogenase activity; GO:0016616,oxidoreductase activity, acting on the CH-OH group of donors, NAD or NADP as acceptor; GO:0042742,defense response to bacterium; GO:0009809,lignin biosynthetic process; GO:0006694,steroid biosynthetic process; GO:0003674,molecular_function; GO:0003824,catalytic activity; GO:0016229,steroid dehydrogenase activity; GO:00164…	PF13460.9:NAD(P)H-binding	--	--	--
LOC21406090	6.5007	4.4032	5.7633	2.1136	2.7392	3.5906	0.493	3.1266	2.9918	120	79	99	42	53	68	9	52	43	-0.952456	0.00121085	0.00724477	false	-1.21874	0.0137239	0.0490713	down	-0.259291	0.634929	0.802897	false	NW_010364208.1	811512	815329	-	LOC21406090	--	K00430 peroxidase [EC:1.11.1.7] | (RefSeq) peroxidase 20 (A)	ko00940: Phenylpropanoid biosynthesis; ko01100: Metabolic pathways; ko01110: Biosynthesis of secondary metabolites	peroxidase 20 [Morus notabilis]	PER20_ARATH RecName: Full=Peroxidase 20; Short=Atperox P20; EC=1.11.1.7; AltName: Full=ATP28a; Flags: Precursor;	W9RNM8_9ROSA RecName: Full=Peroxidase {ECO:0000256|ARBA:ARBA00012313, ECO:0000256|RuleBase:RU362060}; EC=1.11.1.7 {ECO:0000256|ARBA:ARBA00012313, ECO:0000256|RuleBase:RU362060};	--	GO:0005576,extracellular region; GO:0020037,heme binding; GO:0046872,metal ion binding; GO:0004601,peroxidase activity; GO:0042744,hydrogen peroxide catabolic process; GO:0006979,response to oxidative stress; GO:0003674,molecular_function; GO:0005488,binding; GO:0046906,tetrapyrrole binding; GO:0097159,organic cyclic compound binding; GO:1901363,heterocyclic compound binding; GO:0043167,ion bindi…	PF00141.26:Peroxidase	--	--	--
LOC21406195	41.1826	48.2829	34.8492	62.7227	84.2092	53.1839	159.968	112.645	91.7212	1068	1217	841	1751	2289	1415	4103	2632	1852	0.723505	0.00029729	0.00222484	false	1.69231	9.96744e-15	7.17694e-13	up	0.976313	6.5298e-05	0.000711638	false	NW_010362549.1	112015	114238	-	LOC21406195	--	K13066 caffeic acid 3-O-methyltransferase / acetylserotonin O-methyltransferase [EC:2.1.1.68 2.1.1.4] | (RefSeq) caffeic acid 3-O-methyltransferase (A)	ko00380: Tryptophan metabolism; ko00940: Phenylpropanoid biosynthesis; ko01100: Metabolic pathways; ko01110: Biosynthesis of secondary metabolites	caffeic acid 3-O-methyltransferase [Morus notabilis]	ANMT_RUTGR RecName: Full=Anthranilate N-methyltransferase; Short=RgANMT; EC=2.1.1.111;	W9RLE6_9ROSA SubName: Full=Anthranilate N-methyltransferase {ECO:0000313|EMBL:EXB83827.1};	Hydroxyindole-O-methyltransferase and related SAM-dependent methyltransferases	GO:0030774,anthranilate N-methyltransferase activity; GO:0008171,O-methyltransferase activity; GO:0046983,protein dimerization activity; GO:0032259,methylation; GO:0003674,molecular_function; GO:0003824,catalytic activity; GO:0008168,methyltransferase activity; GO:0008757,S-adenosylmethionine-dependent methyltransferase activity; GO:0016740,transferase activity; GO:0016741,transferase activity, t…	PF00891.21:O-methyltransferase domain	--	--	--
LOC21407113	52.991	40.8375	41.8114	33.0602	42.8645	33.9453	71.1324	82.9809	57.1752	2570	1925	1887	1726	2179	1689	3412	3626	2159	-0.268863	0.0991715	0.231953	false	0.778121	8.19875e-06	8.41052e-05	false	1.0543	2.4153e-08	6.30507e-07	up	NW_010366042.1	364643	368263	-	LOC21407113	--	K10775 phenylalanine ammonia-lyase [EC:4.3.1.24] | (RefSeq) phenylalanine ammonia-lyase 1 isoform X1 (A)	ko00360: Phenylalanine metabolism; ko00940: Phenylpropanoid biosynthesis; ko01100: Metabolic pathways; ko01110: Biosynthesis of secondary metabolites	phenylalanine ammonia-lyase 1 isoform X2 [Morus notabilis]	PALY_POPTR RecName: Full=Phenylalanine ammonia-lyase; EC=4.3.1.24 {ECO:0000250|UniProtKB:P24481};	W9SLH3_9ROSA RecName: Full=Phenylalanine ammonia-lyase {ECO:0000256|ARBA:ARBA00012139, ECO:0000256|RuleBase:RU003955}; EC=4.3.1.24 {ECO:0000256|ARBA:ARBA00012139, ECO:0000256|RuleBase:RU003955};	Phenylalanine and histidine ammonia-lyase	GO:0005737,cytoplasm; GO:0045548,phenylalanine ammonia-lyase activity; GO:0009800,cinnamic acid biosynthetic process; GO:0006559,L-phenylalanine catabolic process; GO:0003674,molecular_function; GO:0003824,catalytic activity; GO:0016829,lyase activity; GO:0016840,carbon-nitrogen lyase activity; GO:0016841,ammonia-lyase activity; GO:0006082,organic acid metabolic process; GO:0006725,cellular aroma…	PF00221.22:Aromatic amino acid lyase	--	--	--
LOC21407114	192.574	187.602	145.385	102.31	140.834	109.362	240.447	313.594	225.269	6905	6538	4851	3949	5293	4023	8527	10131	6289	-0.541047	0.00157321	0.00898588	false	0.703625	3.68249e-05	0.00031867	false	1.2527	3.00103e-11	1.38516e-09	up	NW_010366042.1	370221	374882	-	LOC21407114	--	K10775 phenylalanine ammonia-lyase [EC:4.3.1.24] | (RefSeq) phenylalanine ammonia-lyase (A)	ko00360: Phenylalanine metabolism; ko00940: Phenylpropanoid biosynthesis; ko01100: Metabolic pathways; ko01110: Biosynthesis of secondary metabolites	phenylalanine ammonia-lyase [Morus notabilis]	PALY_POPTR RecName: Full=Phenylalanine ammonia-lyase; EC=4.3.1.24 {ECO:0000250|UniProtKB:P24481};	F6KDH6_MORAL RecName: Full=Phenylalanine ammonia-lyase {ECO:0000256|ARBA:ARBA00012139, ECO:0000256|RuleBase:RU003955}; EC=4.3.1.24 {ECO:0000256|ARBA:ARBA00012139, ECO:0000256|RuleBase:RU003955};	Phenylalanine and histidine ammonia-lyase	GO:0005737,cytoplasm; GO:0045548,phenylalanine ammonia-lyase activity; GO:0009800,cinnamic acid biosynthetic process; GO:0006559,L-phenylalanine catabolic process; GO:0003674,molecular_function; GO:0003824,catalytic activity; GO:0016829,lyase activity; GO:0016840,carbon-nitrogen lyase activity; GO:0016841,ammonia-lyase activity; GO:0006082,organic acid metabolic process; GO:0006725,cellular aroma…	PF00221.22:Aromatic amino acid lyase	--	--	--
LOC21407115	73.0563	69.8232	68.0861	44.0682	59.0142	43.3741	115.93	104.922	74.9818	3405	3163	2953	2211	2883	2074	5344	4406	2721	-0.490303	0.00148059	0.00857088	false	0.628779	0.000327443	0.00217278	false	1.12659	8.69994e-08	2.03293e-06	up	NW_010366042.1	374751	378858	-	LOC21407115	--	K10775 phenylalanine ammonia-lyase [EC:4.3.1.24] | (RefSeq) phenylalanine ammonia-lyase 1 (A)	ko00360: Phenylalanine metabolism; ko00940: Phenylpropanoid biosynthesis; ko01100: Metabolic pathways; ko01110: Biosynthesis of secondary metabolites	phenylalanine ammonia-lyase 1 [Morus notabilis]	PALY_POPTR RecName: Full=Phenylalanine ammonia-lyase; EC=4.3.1.24 {ECO:0000250|UniProtKB:P24481};	W9SLH3_9ROSA RecName: Full=Phenylalanine ammonia-lyase {ECO:0000256|ARBA:ARBA00012139, ECO:0000256|RuleBase:RU003955}; EC=4.3.1.24 {ECO:0000256|ARBA:ARBA00012139, ECO:0000256|RuleBase:RU003955};	Phenylalanine and histidine ammonia-lyase	GO:0005737,cytoplasm; GO:0045548,phenylalanine ammonia-lyase activity; GO:0009800,cinnamic acid biosynthetic process; GO:0006559,L-phenylalanine catabolic process; GO:0003674,molecular_function; GO:0003824,catalytic activity; GO:0016829,lyase activity; GO:0016840,carbon-nitrogen lyase activity; GO:0016841,ammonia-lyase activity; GO:0006082,organic acid metabolic process; GO:0006725,cellular aroma…	PF00221.22:Aromatic amino acid lyase	--	--	--
LOC21407160	464.973	425.846	393.777	486.471	702.979	654.594	919.318	735.491	701.225	10551	9392	8315	11883	16720	15239	20632	15037	12389	0.55586	0.000475909	0.00332942	false	1.0135	7.60141e-12	3.18668e-10	up	0.465326	0.0119362	0.053736	false	NW_010366042.1	792282	795677	+	LOC21407160	--	K00430 peroxidase [EC:1.11.1.7] | (RefSeq) peroxidase 21 (A)	ko00940: Phenylpropanoid biosynthesis; ko01100: Metabolic pathways; ko01110: Biosynthesis of secondary metabolites	peroxidase 21 [Morus notabilis]	PER21_ARATH RecName: Full=Peroxidase 21; Short=Atperox P21; EC=1.11.1.7; AltName: Full=ATP2a/ATP2b; AltName: Full=PRXR5; Flags: Precursor;	W9SLL6_9ROSA RecName: Full=Peroxidase {ECO:0000256|ARBA:ARBA00012313, ECO:0000256|RuleBase:RU362060}; EC=1.11.1.7 {ECO:0000256|ARBA:ARBA00012313, ECO:0000256|RuleBase:RU362060};	--	GO:0009505,plant-type cell wall; GO:0020037,heme binding; GO:0046872,metal ion binding; GO:0004601,peroxidase activity; GO:0050832,defense response to fungus; GO:0042744,hydrogen peroxide catabolic process; GO:0006979,response to oxidative stress; GO:0048511,rhythmic process; GO:0003674,molecular_function; GO:0005488,binding; GO:0046906,tetrapyrrole binding; GO:0097159,organic cyclic compound bin…	PF00141.26:Peroxidase	--	--	--
LOC21408132	288.164	255.538	250.131	145.228	195.849	160.63	389.99	356.629	283.053	9196	7926	7428	4989	6551	5259	12309	10254	7033	-0.626758	2.02517e-05	0.000216327	false	0.514776	0.000808699	0.00475268	false	1.14902	3.7229e-10	1.38014e-08	up	NW_010361068.1	1004431	1009430	-	LOC21408132	--	K18368 caffeoylshikimate esterase [EC:3.1.1.-] | (RefSeq) caffeoylshikimate esterase isoform X1 (A)	ko00940: Phenylpropanoid biosynthesis; ko01100: Metabolic pathways; ko01110: Biosynthesis of secondary metabolites	caffeoylshikimate esterase isoform X2 [Morus notabilis]	CSE_ARATH RecName: Full=Caffeoylshikimate esterase; EC=3.1.1.-; AltName: Full=Lysophospholipase 2; Short=LysoPL2;	W9RCY3_9ROSA RecName: Full=Hydrolase_4 domain-containing protein {ECO:0000259|Pfam:PF12146};	Lysophospholipase	GO:0005783,endoplasmic reticulum; GO:0005794,Golgi apparatus; GO:0016020,membrane; GO:0005634,nucleus; GO:0005886,plasma membrane; GO:0009506,plasmodesma; GO:0003846,2-acylglycerol O-acyltransferase activity; GO:0090430,caffeoyl-CoA: alcohol caffeoyl transferase activity; GO:0016787,hydrolase activity; GO:0016298,lipase activity; GO:0004622,lysophospholipase activity; GO:0009809,lignin biosynthet…	PF12146.11:Serine aminopeptidase, S33	--	--	--
LOC21408649	194.934	194.469	173.802	97.8336	124.402	108.451	224.36	244.074	189.28	7439	7213	6172	4019	4976	4246	8468	8392	5624	-0.734402	3.7404e-08	7.76399e-07	false	0.360875	0.00883822	0.0345346	false	1.10309	1.00245e-11	5.10727e-10	up	NW_010361626.1	719456	721574	+	LOC21408649	--	K22395 cinnamyl-alcohol dehydrogenase [EC:1.1.1.195] | (RefSeq) berberine bridge enzyme-like 15 (A)	ko00940: Phenylpropanoid biosynthesis; ko01100: Metabolic pathways; ko01110: Biosynthesis of secondary metabolites	berberine bridge enzyme-like 21 [Morus notabilis]	BBE21_ARATH RecName: Full=Berberine bridge enzyme-like 21 {ECO:0000303|PubMed:26037923}; Short=AtBBE-like 21 {ECO:0000303|PubMed:26037923}; EC=1.1.1.- {ECO:0000250|UniProtKB:O64743}; Flags: Precursor;	W9RFQ1_9ROSA SubName: Full=Reticuline oxidase-like protein {ECO:0000313|EMBL:EXB75194.1};	--	GO:0048046,apoplast; GO:0005829,cytosol; GO:0009505,plant-type cell wall; GO:0005886,plasma membrane; GO:0071949,FAD binding; GO:0016899,oxidoreductase activity, acting on the CH-OH group of donors, oxygen as acceptor; GO:0000166,nucleotide binding; GO:0003674,molecular_function; GO:0005488,binding; GO:0036094,small molecule binding; GO:0043167,ion binding; GO:0043168,anion binding; GO:0050660,fl…	PF01565.26:FAD binding domain	--	--	--
LOC21408651	8.0994	5.2119	4.3968	2.3529	3.16	3.0385	3.8273	3.6452	3.539	291	182	147	91	119	112	136	118	99	-1.01941	0.000157318	0.00128798	down	-0.549434	0.0341921	0.100755	false	0.477524	0.0385804	0.130375	false	NW_010361626.1	734153	736147	+	LOC21408651	--	K22395 cinnamyl-alcohol dehydrogenase [EC:1.1.1.195] | (RefSeq) berberine bridge enzyme-like 15 (A)	ko00940: Phenylpropanoid biosynthesis; ko01100: Metabolic pathways; ko01110: Biosynthesis of secondary metabolites	berberine bridge enzyme-like 15 [Morus notabilis]	BBE15_ARATH RecName: Full=Berberine bridge enzyme-like 15 {ECO:0000303|PubMed:26037923}; Short=AtBBE-like 15 {ECO:0000303|PubMed:26037923}; EC=1.1.1.194 {ECO:0000269|PubMed:26037923}; EC=1.1.1.195 {ECO:0000269|PubMed:26037923}; AltName: Full=Protein EMBRYO SAC DEVELOPMENT ARREST 28 {ECO:0000303|PubMed:15634699}; AltName: Full=Protein MATERNAL EFFECT EMBRYO ARREST 23 {ECO:0000303|PubMed:15634699};…	W9R7I0_9ROSA SubName: Full=Reticuline oxidase-like protein {ECO:0000313|EMBL:EXB75196.1};	--	GO:0005576,extracellular region; GO:0009505,plant-type cell wall; GO:0009506,plasmodesma; GO:0045551,cinnamyl-alcohol dehydrogenase activity; GO:0050268,coniferyl-alcohol dehydrogenase activity; GO:0071949,FAD binding; GO:0052747,sinapyl alcohol dehydrogenase activity; GO:0009793,embryo development ending in seed dormancy; GO:0010197,polar nucleus fusion; GO:0003674,molecular_function; GO:0003824…	PF01565.26:FAD binding domain	--	--	--
LOC21409187	8.6542	6.6419	6.2837	3.2592	6.4267	8.9826	2.1284	3.5825	3.0041	185	138	125	75	144	197	45	69	50	-0.179494	0.584869	0.745181	false	-1.17984	1.86612e-05	0.000173763	down	-0.989976	0.00851211	0.0411066	false	NW_010358777.1	1056063	1058876	+	LOC21409187	--	K00430 peroxidase [EC:1.11.1.7] | (RefSeq) peroxidase 11 (A)	ko00940: Phenylpropanoid biosynthesis; ko01100: Metabolic pathways; ko01110: Biosynthesis of secondary metabolites	peroxidase 11 [Morus notabilis]	PER11_ARATH RecName: Full=Peroxidase 11; Short=Atperox P11; EC=1.11.1.7; AltName: Full=ATP23a/ATP23b; Flags: Precursor;	W9QWI5_9ROSA RecName: Full=Peroxidase {ECO:0000256|ARBA:ARBA00012313, ECO:0000256|RuleBase:RU362060}; EC=1.11.1.7 {ECO:0000256|ARBA:ARBA00012313, ECO:0000256|RuleBase:RU362060};	--	GO:0005576,extracellular region; GO:0020037,heme binding; GO:0046872,metal ion binding; GO:0004601,peroxidase activity; GO:0042744,hydrogen peroxide catabolic process; GO:0006979,response to oxidative stress; GO:0048511,rhythmic process; GO:0003674,molecular_function; GO:0005488,binding; GO:0046906,tetrapyrrole binding; GO:0097159,organic cyclic compound binding; GO:1901363,heterocyclic compound …	PF00141.26:Peroxidase	--	--	--
LOC21409276	2.6011	2.9089	4.0104	1.5758	0.8631	2.0944	0.9148	2.6986	1.743	46	50	66	30	16	38	16	43	24	-1.04645	0.00783165	0.0331609	down	-0.700635	0.10577	0.233813	false	0.356024	0.489282	0.696143	false	NW_010387635.1	615288	616754	+	LOC21409276	--	K00430 peroxidase [EC:1.11.1.7] | (RefSeq) peroxidase 64 (A)	ko00940: Phenylpropanoid biosynthesis; ko01100: Metabolic pathways; ko01110: Biosynthesis of secondary metabolites	peroxidase 64 [Morus notabilis]	PER64_ARATH RecName: Full=Peroxidase 64; Short=Atperox P64; EC=1.11.1.7; AltName: Full=ATP17a; AltName: Full=PRXR4; Flags: Precursor;	W9SKH0_9ROSA RecName: Full=Peroxidase {ECO:0000256|ARBA:ARBA00012313, ECO:0000256|RuleBase:RU362060}; EC=1.11.1.7 {ECO:0000256|ARBA:ARBA00012313, ECO:0000256|RuleBase:RU362060};	--	GO:0005576,extracellular region; GO:0009505,plant-type cell wall; GO:0020037,heme binding; GO:0046872,metal ion binding; GO:0004601,peroxidase activity; GO:0042744,hydrogen peroxide catabolic process; GO:0006979,response to oxidative stress; GO:0003674,molecular_function; GO:0005488,binding; GO:0046906,tetrapyrrole binding; GO:0097159,organic cyclic compound binding; GO:1901363,heterocyclic compo…	PF00141.26:Peroxidase	--	--	--
LOC21411521	27.559	25.7243	25.7693	4.6548	6	6.2546	9.3313	10.3567	6.0744	1078	978	938	196	246	251	361	365	185	-2.19398	6.5196e-48	2.05248e-44	down	-1.47445	1.85377e-13	1.05335e-11	down	0.726588	0.00291312	0.0174722	false	NW_010361626.1	756654	759035	+	LOC21411521	--	K22395 cinnamyl-alcohol dehydrogenase [EC:1.1.1.195] | (RefSeq) berberine bridge enzyme-like 15 (A)	ko00940: Phenylpropanoid biosynthesis; ko01100: Metabolic pathways; ko01110: Biosynthesis of secondary metabolites	berberine bridge enzyme-like 15 [Morus notabilis]	STOX_BERWI RecName: Full=Tetrahydroberberine oxidase {ECO:0000303|PubMed:3402447}; Short=THB oxidase {ECO:0000305}; EC=1.3.3.8 {ECO:0000269|PubMed:21327819, ECO:0000269|PubMed:3402447}; AltName: Full=(S)-tetrahydroprotoberberine oxidase {ECO:0000303|PubMed:21327819}; Short=BwSTOX {ECO:0000303|PubMed:21327819}; Flags: Precursor;	A0A2P5FTD4_TREOI SubName: Full=Xanthine dehydrogenase C subunit {ECO:0000313|EMBL:POO01052.1};	--	GO:0071949,FAD binding; GO:0050328,tetrahydroberberine oxidase activity; GO:0000166,nucleotide binding; GO:0003674,molecular_function; GO:0005488,binding; GO:0036094,small molecule binding; GO:0043167,ion binding; GO:0043168,anion binding; GO:0050660,flavin adenine dinucleotide binding; GO:0097159,organic cyclic compound binding; GO:1901265,nucleoside phosphate binding; GO:1901363,heterocyclic co…	PF01565.26:FAD binding domain	--	--	--
novel.1561	19.9065	21.4432	22.1374	27.5984	25.7828	14.6407	86.1813	89.1465	47.5703	660	691	683	985	896	498	2826	2663	1228	0.134593	0.540742	0.711213	false	1.95491	4.4393e-18	5.73613e-16	up	1.8271	1.32242e-10	5.31449e-09	up	NW_010363555.1	19055	20895	.	--	--	K22395 cinnamyl-alcohol dehydrogenase [EC:1.1.1.195] | (RefSeq) berberine bridge enzyme-like 13 (A)	ko00940: Phenylpropanoid biosynthesis; ko01100: Metabolic pathways; ko01110: Biosynthesis of secondary metabolites	cannabidiolic acid synthase-like [Morus notabilis]	CBDAS_CANSA RecName: Full=Cannabidiolic acid synthase {ECO:0000303|PubMed:8663284}; Short=CBDA synthase {ECO:0000303|PubMed:8663284}; EC=1.21.3.8 {ECO:0000269|PubMed:17544411, ECO:0000269|PubMed:8663284}; Flags: Precursor;	A0A6C0TIW9_MORAL SubName: Full=MO protein {ECO:0000313|EMBL:QIB03072.1};	--	GO:0048046,apoplast; GO:0102779,cannabidiolate synthase activity; GO:0071949,FAD binding; GO:1901696,cannabinoid biosynthetic process; GO:0016114,terpenoid biosynthetic process; GO:0003674,molecular_function; GO:0003824,catalytic activity; GO:0016491,oxidoreductase activity; GO:0046992,oxidoreductase activity, acting on X-H and Y-H to form an X-Y bond; GO:0046993,oxidoreductase activity, acting o…	PF01565.26:FAD binding domain	--	--	--
novel.1617	2.8854	2.5728	2.5839	1.0424	0.8258	0.7812	3.6629	3.238	2.0176	90	78	75	35	27	25	113	91	49	-1.57131	1.67679e-07	3.0309e-06	down	0.297077	0.31453	0.501828	false	1.87461	1.1649e-07	2.63936e-06	up	NW_010363902.1	62351	64082	.	--	--	K22395 cinnamyl-alcohol dehydrogenase [EC:1.1.1.195] | (RefSeq) berberine bridge enzyme-like 15 (A)	ko00940: Phenylpropanoid biosynthesis; ko01100: Metabolic pathways; ko01110: Biosynthesis of secondary metabolites	cannabidiolic acid synthase-like [Morus notabilis]	THCAS_CANSA RecName: Full=Tetrahydrocannabinolic acid synthase {ECO:0000303|Ref.4}; Short=THCA synthase {ECO:0000303|Ref.4}; EC=1.21.3.7 {ECO:0000269|PubMed:15190053, ECO:0000269|PubMed:17669365, ECO:0000269|Ref.4}; AltName: Full=Delta(1)-tetrahydrocannabinolic acid synthase {ECO:0000303|PubMed:15190053}; Flags: Precursor;	A0A6C0TIW9_MORAL SubName: Full=MO protein {ECO:0000313|EMBL:QIB03072.1};	--	GO:0048046,apoplast; GO:0102778,delta9-tetrahydrocannabinolate synthase activity; GO:0071949,FAD binding; GO:1901696,cannabinoid biosynthetic process; GO:0016114,terpenoid biosynthetic process; GO:0003674,molecular_function; GO:0003824,catalytic activity; GO:0016491,oxidoreductase activity; GO:0046992,oxidoreductase activity, acting on X-H and Y-H to form an X-Y bond; GO:0046993,oxidoreductase ac…	PF08031.15:Berberine and berberine like	--	--	--
novel.1619	11.1556	8.5252	9.097	3.2989	5.4413	3.7411	14.4709	12.8991	10.7804	311	231	236	99	159	107	399	324	234	-1.16837	1.12344e-06	1.65141e-05	down	0.547622	0.00471123	0.0206739	false	1.72252	3.52285e-12	1.92078e-10	up	NW_010363902.1	78701	80248	.	--	--	K22395 cinnamyl-alcohol dehydrogenase [EC:1.1.1.195] | (RefSeq) berberine bridge enzyme-like 13 (A)	ko00940: Phenylpropanoid biosynthesis; ko01100: Metabolic pathways; ko01110: Biosynthesis of secondary metabolites	cannabidiolic acid synthase-like [Morus notabilis]	CBDAS_CANSA RecName: Full=Cannabidiolic acid synthase {ECO:0000303|PubMed:8663284}; Short=CBDA synthase {ECO:0000303|PubMed:8663284}; EC=1.21.3.8 {ECO:0000269|PubMed:17544411, ECO:0000269|PubMed:8663284}; Flags: Precursor;	A0A6C0TIW9_MORAL SubName: Full=MO protein {ECO:0000313|EMBL:QIB03072.1};	--	GO:0048046,apoplast; GO:0102779,cannabidiolate synthase activity; GO:0071949,FAD binding; GO:1901696,cannabinoid biosynthetic process; GO:0016114,terpenoid biosynthetic process; GO:0003674,molecular_function; GO:0003824,catalytic activity; GO:0016491,oxidoreductase activity; GO:0046992,oxidoreductase activity, acting on X-H and Y-H to form an X-Y bond; GO:0046993,oxidoreductase activity, acting o…	PF01565.26:FAD binding domain	--	--	--
novel.2007	13.1796	12.0484	12.8164	1.6057	2.1025	3.4959	3.4079	8.9207	5.2724	305	271	276	40	51	83	78	186	95	-2.3753	2.79193e-20	5.05819e-18	down	-0.980492	0.000929856	0.00534158	false	1.40386	0.000386415	0.00327522	up	NW_010365936.1	516056	517767	+	--	--	K13066 caffeic acid 3-O-methyltransferase / acetylserotonin O-methyltransferase [EC:2.1.1.68 2.1.1.4] | (RefSeq) LOW QUALITY PROTEIN: caffeic acid 3-O-methyltransferase 1 (A)	ko00380: Tryptophan metabolism; ko00940: Phenylpropanoid biosynthesis; ko01100: Metabolic pathways; ko01110: Biosynthesis of secondary metabolites	Caffeic acid 3-O-methyltransferase [Morus notabilis]	COMT1_CATRO RecName: Full=Caffeic acid 3-O-methyltransferase; Short=CAOMT; Short=COMT; EC=2.1.1.68; AltName: Full=S-adenosysl-L-methionine:caffeic acid 3-O-methyltransferase;	W9S6M9_9ROSA SubName: Full=Caffeic acid 3-O-methyltransferase {ECO:0000313|EMBL:EXC13656.1};	Hydroxyindole-O-methyltransferase and related SAM-dependent methyltransferases	GO:0047763,caffeate O-methyltransferase activity; GO:0046983,protein dimerization activity; GO:0009809,lignin biosynthetic process; GO:0032259,methylation; GO:0003674,molecular_function; GO:0003824,catalytic activity; GO:0008168,methyltransferase activity; GO:0008171,O-methyltransferase activity; GO:0016740,transferase activity; GO:0016741,transferase activity, transferring one-carbon groups; GO:…	PF00891.21:O-methyltransferase domain	--	--	--
novel.2492	581.654	509.998	415.724	280.809	399.66	328.051	915.453	917.145	713.45	23810	20291	15836	12374	17148	13777	37063	33826	22739	-0.544716	0.0018196	0.0101527	false	0.894014	8.94622e-08	1.53847e-06	false	1.44653	2.60735e-15	2.37167e-13	up	NW_010367947.1	397685	402498	-	--	--	K10775 phenylalanine ammonia-lyase [EC:4.3.1.24] | (RefSeq) phenylalanine ammonia-lyase (A)	ko00360: Phenylalanine metabolism; ko00940: Phenylpropanoid biosynthesis; ko01100: Metabolic pathways; ko01110: Biosynthesis of secondary metabolites	Phenylalanine ammonia-lyase [Morus notabilis]	PALY_CAMSI RecName: Full=Phenylalanine ammonia-lyase; EC=4.3.1.24 {ECO:0000250|UniProtKB:P24481};	W9SKH6_9ROSA RecName: Full=Phenylalanine ammonia-lyase {ECO:0000256|ARBA:ARBA00012139, ECO:0000256|RuleBase:RU003955}; EC=4.3.1.24 {ECO:0000256|ARBA:ARBA00012139, ECO:0000256|RuleBase:RU003955};	Phenylalanine and histidine ammonia-lyase	GO:0005737,cytoplasm; GO:0045548,phenylalanine ammonia-lyase activity; GO:0009800,cinnamic acid biosynthetic process; GO:0006559,L-phenylalanine catabolic process; GO:0003674,molecular_function; GO:0003824,catalytic activity; GO:0016829,lyase activity; GO:0016840,carbon-nitrogen lyase activity; GO:0016841,ammonia-lyase activity; GO:0006082,organic acid metabolic process; GO:0006725,cellular aroma…	PF00221.22:Aromatic amino acid lyase	--	--	--
novel.2556	3.2986	4.808	4.7264	3.575	1.8358	2.6794	6.6704	8.8478	7.0611	12	17	16	14	7	10	24	29	20	NA	NA	NA	NA	0.952092	0.0452811	0.125253	false	1.59505	0.00211234	0.0134893	up	NW_010368584.1	1	202	.	--	--	K22395 cinnamyl-alcohol dehydrogenase [EC:1.1.1.195] | (RefSeq) berberine bridge enzyme-like 15 (A)	ko00940: Phenylpropanoid biosynthesis; ko01100: Metabolic pathways; ko01110: Biosynthesis of secondary metabolites	cannabidiolic acid synthase-like [Morus notabilis]	CBDAS_CANSA RecName: Full=Cannabidiolic acid synthase {ECO:0000303|PubMed:8663284}; Short=CBDA synthase {ECO:0000303|PubMed:8663284}; EC=1.21.3.8 {ECO:0000269|PubMed:17544411, ECO:0000269|PubMed:8663284}; Flags: Precursor;	A0A6C0TIW9_MORAL SubName: Full=MO protein {ECO:0000313|EMBL:QIB03072.1};	--	GO:0048046,apoplast; GO:0102779,cannabidiolate synthase activity; GO:0071949,FAD binding; GO:1901696,cannabinoid biosynthetic process; GO:0016114,terpenoid biosynthetic process; GO:0003674,molecular_function; GO:0003824,catalytic activity; GO:0016491,oxidoreductase activity; GO:0046992,oxidoreductase activity, acting on X-H and Y-H to form an X-Y bond; GO:0046993,oxidoreductase activity, acting o…	--	--	--	--
novel.2588	6.3527	8.4727	8.5966	3.9342	4.4895	2.9814	11.4189	14.6239	8.4613	27	35	34	18	20	13	48	56	28	-1.00233	0.0207335	0.0711288	false	0.703093	0.0623519	0.159149	false	1.71261	6.13614e-05	0.00067465	up	NW_010373609.1	1	236	.	--	--	K22395 cinnamyl-alcohol dehydrogenase [EC:1.1.1.195] | (RefSeq) berberine bridge enzyme-like 13 (A)	ko00940: Phenylpropanoid biosynthesis; ko01100: Metabolic pathways; ko01110: Biosynthesis of secondary metabolites	cannabidiolic acid synthase-like [Morus notabilis]	BBE18_ARATH RecName: Full=Berberine bridge enzyme-like 18 {ECO:0000303|PubMed:26037923}; Short=AtBBE-like 18 {ECO:0000303|PubMed:26037923}; EC=1.1.1.- {ECO:0000250|UniProtKB:O64743}; Flags: Precursor;	A0A6C0TIW9_MORAL SubName: Full=MO protein {ECO:0000313|EMBL:QIB03072.1};	--	GO:0005576,extracellular region; GO:0009505,plant-type cell wall; GO:0071949,FAD binding; GO:0016491,oxidoreductase activity; GO:0000166,nucleotide binding; GO:0003674,molecular_function; GO:0005488,binding; GO:0036094,small molecule binding; GO:0043167,ion binding; GO:0043168,anion binding; GO:0050660,flavin adenine dinucleotide binding; GO:0097159,organic cyclic compound binding; GO:1901265,nuc…	PF01565.26:FAD binding domain	--	--	--
novel.2743	2.2819	0.913	1.771	2.2376	2.0561	1.3593	7.6908	7.176	4.2334	18	7	13	19	17	11	60	51	26	NA	NA	NA	NA	2.09102	1.51498e-05	0.00014471	up	1.87714	2.57001e-05	0.000317581	up	NW_010381863.1	1	438	.	--	--	K22395 cinnamyl-alcohol dehydrogenase [EC:1.1.1.195] | (RefSeq) berberine bridge enzyme-like 15 (A)	ko00940: Phenylpropanoid biosynthesis; ko01100: Metabolic pathways; ko01110: Biosynthesis of secondary metabolites	cannabidiolic acid synthase-like [Morus notabilis]	THCAS_CANSA RecName: Full=Tetrahydrocannabinolic acid synthase {ECO:0000303|Ref.4}; Short=THCA synthase {ECO:0000303|Ref.4}; EC=1.21.3.7 {ECO:0000269|PubMed:15190053, ECO:0000269|PubMed:17669365, ECO:0000269|Ref.4}; AltName: Full=Delta(1)-tetrahydrocannabinolic acid synthase {ECO:0000303|PubMed:15190053}; Flags: Precursor;	W9RGG0_9ROSA SubName: Full=Flavonoid 3'-monooxygenase {ECO:0000313|EMBL:EXB54433.1};	--	GO:0048046,apoplast; GO:0102778,delta9-tetrahydrocannabinolate synthase activity; GO:0071949,FAD binding; GO:1901696,cannabinoid biosynthetic process; GO:0016114,terpenoid biosynthetic process; GO:0003674,molecular_function; GO:0003824,catalytic activity; GO:0016491,oxidoreductase activity; GO:0046992,oxidoreductase activity, acting on X-H and Y-H to form an X-Y bond; GO:0046993,oxidoreductase ac…	PF01565.26:FAD binding domain	--	--	--
novel.2977	3.1652	3.6288	6.4141	8.065	10.0084	3.9667	34.1064	20.1751	7.666	35	39	66	96	116	45	373	201	66	0.783415	0.0557284	0.152474	false	2.38806	2.00925e-07	3.1799e-06	up	1.61056	0.0236625	0.0910733	false	NW_010385146.1	1	614	.	--	--	K22395 cinnamyl-alcohol dehydrogenase [EC:1.1.1.195] | (RefSeq) berberine bridge enzyme-like 15 (A)	ko00940: Phenylpropanoid biosynthesis; ko01100: Metabolic pathways; ko01110: Biosynthesis of secondary metabolites	cannabidiolic acid synthase-like [Morus notabilis]	CBDAS_CANSA RecName: Full=Cannabidiolic acid synthase {ECO:0000303|PubMed:8663284}; Short=CBDA synthase {ECO:0000303|PubMed:8663284}; EC=1.21.3.8 {ECO:0000269|PubMed:17544411, ECO:0000269|PubMed:8663284}; Flags: Precursor;	A0A6C0TIW9_MORAL SubName: Full=MO protein {ECO:0000313|EMBL:QIB03072.1};	--	GO:0048046,apoplast; GO:0102779,cannabidiolate synthase activity; GO:0071949,FAD binding; GO:1901696,cannabinoid biosynthetic process; GO:0016114,terpenoid biosynthetic process; GO:0003674,molecular_function; GO:0003824,catalytic activity; GO:0016491,oxidoreductase activity; GO:0046992,oxidoreductase activity, acting on X-H and Y-H to form an X-Y bond; GO:0046993,oxidoreductase activity, acting o…	PF01565.26:FAD binding domain	--	--	--
novel.2989	4.6441	3.3932	4.0504	0.9379	1.3485	1.7057	0.9527	1.1952	2.8527	69	49	56	15	21	26	14	16	33	-1.57058	2.52338e-05	0.00026146	down	-1.16933	0.00805009	0.0320458	down	0.409324	0.454534	0.667378	false	NW_010385240.1	1	825	.	--	--	K22395 cinnamyl-alcohol dehydrogenase [EC:1.1.1.195] | (RefSeq) berberine bridge enzyme-like 15 (A)	ko00940: Phenylpropanoid biosynthesis; ko01100: Metabolic pathways; ko01110: Biosynthesis of secondary metabolites	cannabidiolic acid synthase-like [Morus notabilis]	CBDAS_CANSA RecName: Full=Cannabidiolic acid synthase {ECO:0000303|PubMed:8663284}; Short=CBDA synthase {ECO:0000303|PubMed:8663284}; EC=1.21.3.8 {ECO:0000269|PubMed:17544411, ECO:0000269|PubMed:8663284}; Flags: Precursor;	A0A6C0TJ96_MORAL SubName: Full=DA protein {ECO:0000313|EMBL:QIB03073.1};	--	GO:0048046,apoplast; GO:0102779,cannabidiolate synthase activity; GO:0071949,FAD binding; GO:1901696,cannabinoid biosynthetic process; GO:0016114,terpenoid biosynthetic process; GO:0003674,molecular_function; GO:0003824,catalytic activity; GO:0016491,oxidoreductase activity; GO:0046992,oxidoreductase activity, acting on X-H and Y-H to form an X-Y bond; GO:0046993,oxidoreductase activity, acting o…	PF01565.26:FAD binding domain	--	--	--
novel.575	42.5387	50.5763	39.9027	31.6364	37.7974	30.56	119.009	141.778	90.0738	1369	1582	1195	1096	1275	1009	3788	4111	2257	-0.378269	0.0132096	0.0499734	false	1.53707	2.19034e-16	2.17477e-14	up	1.92362	1.27642e-22	3.4002e-20	up	NW_010359286.1	605362	607148	.	--	--	K22395 cinnamyl-alcohol dehydrogenase [EC:1.1.1.195] | (RefSeq) berberine bridge enzyme-like 15 (A)	ko00940: Phenylpropanoid biosynthesis; ko01100: Metabolic pathways; ko01110: Biosynthesis of secondary metabolites	diels-alderase [Morus alba]	CASL2_CANSA RecName: Full=Cannabidiolic acid synthase-like 2; Flags: Precursor;	A0A6C0TJ96_MORAL SubName: Full=DA protein {ECO:0000313|EMBL:QIB03073.1};	--	GO:0005576,extracellular region; GO:0071949,FAD binding; GO:0016491,oxidoreductase activity; GO:0000166,nucleotide binding; GO:0003674,molecular_function; GO:0005488,binding; GO:0036094,small molecule binding; GO:0043167,ion binding; GO:0043168,anion binding; GO:0050660,flavin adenine dinucleotide binding; GO:0097159,organic cyclic compound binding; GO:1901265,nucleoside phosphate binding; GO:190…	PF01565.26:FAD binding domain	--	--	--
